# Supplementary material for: Manual Therapy Improves Fibromyalgia Symptoms by Downregulating SIK1
Source: Int J Mol Sci. 2024 Sep 1;25(17):9523. doi: 10.3390/ijms25179523 (PMC11394909; doi:10.3390/ijms25179523)
Supplement: Supplementary file 1 [file ijms-25-09523-s001.zip › Supplementary Table S3.xlsx]

## Sheet: FM_Post_vs_FM_Pre.transcripts.s
Supplementary Table S3. Differentially expressed RNAs with MT treatment in FM, as determined by RNAseq (n=6) (pval<0.05; FDR<0.1).
Transcript	FM_Post.value	FM_Pre.value	Foldchange (Post/Pre)	log2foldchange	pvalue	significance	gene_id	gene_name	gene_description
ENST00000451708	0.387232	0	inf	inf	0.0345	TRUE	ENSG00000187098	MITF	melanocyte inducing transcription factor [Source:HGNC Symbol;Acc:HGNC:7105]
ENST00000591438	0.857046	0	inf	inf	0.04435	TRUE	ENSG00000004777	ARHGAP33	Rho GTPase activating protein 33 [Source:HGNC Symbol;Acc:HGNC:23085]
ENST00000606057	0.598195	0	inf	inf	0.00025	TRUE	ENSG00000272354	RP11-307L14.2	novel transcript
ENST00000492985	0.370471	0	inf	inf	0.05	TRUE	ENSG00000115137	DNAJC27	DnaJ heat shock protein family (Hsp40) member C27 [Source:HGNC Symbol;Acc:HGNC:30290]
ENST00000587258	0.423065	0	inf	inf	0.0393	TRUE	ENSG00000132478	UNK	unkempt family zinc finger [Source:HGNC Symbol;Acc:HGNC:29369]
ENST00000399461	0.567139	0	inf	inf	0.0427	TRUE	ENSG00000167526	RPL13	ribosomal protein L13 [Source:HGNC Symbol;Acc:HGNC:10303]
ENST00000351205	1.42824	0	inf	inf	0.0345	TRUE	ENSG00000172062	SMN1	survival of motor neuron 1, telomeric [Source:HGNC Symbol;Acc:HGNC:11117]
ENST00000396811	0.414546	0	inf	inf	0.0373	TRUE	ENSG00000100211	CBY1	chibby family member 1, beta catenin antagonist [Source:HGNC Symbol;Acc:HGNC:1307]
ENST00000528611	2.41233	0	inf	inf	0.05	TRUE	ENSG00000127603	MACF1	microtubule-actin crosslinking factor 1 [Source:HGNC Symbol;Acc:HGNC:13664]
ENST00000612193	1.54707	0.220322	7.02186	2.81186	5e-05	TRUE	ENSG00000275882	IKBKGP1	inhibitor of nuclear factor kappa B kinase subunit gamma pseudogene 1 [Source:HGNC Symbol;Acc:HGNC:24455]
ENST00000361763	116.22	29.0968	3.99425	1.99793	0.0001	TRUE	ENSG00000198851	CD3E	CD3e molecule [Source:HGNC Symbol;Acc:HGNC:1674]
TCONS_00161285	1.26828	0.406393	3.12082	1.64193	0.0407	TRUE	ENSG00000184305	CCSER1	coiled-coil serine rich protein 1 [Source:HGNC Symbol;Acc:HGNC:29349]
ENST00000382435	0.670344	0.217387	3.08364	1.62463	0.0073	TRUE	ENSG00000177710	SLC35G5	solute carrier family 35 member G5 [Source:HGNC Symbol;Acc:HGNC:15546]
TCONS_00046066	0.390546	0.128911	3.02958	1.59912	0.0467	TRUE	ENSG00000280181	RP11-629N8.4	TEC
ENST00000468625	0.992415	0.330368	3.00397	1.58687	0.04725	TRUE	ENSG00000231513	E2F6P4	E2F transcription factor 6 pseudogene 4 [Source:HGNC Symbol;Acc:HGNC:51452]
TCONS_00038873	0.367684	0.149516	2.45916	1.29817	0.0459	TRUE	ENSG00000255151	GLYATL1P3	glycine-N-acyltransferase like 1B [Source:HGNC Symbol;Acc:HGNC:37865]
ENST00000548895	0.725703	0.302461	2.39933	1.26263	0.01995	TRUE	ENSG00000257818	C1GALT1P1	core 1 synthase, glycoprotein-N-acetylgalactosamine 3-beta-galactosyltransferase 1 pseudogene 1 [Source:HGNC Symbol;Acc:HGNC:51614]
TCONS_00012072	0.576496	0.26351	2.18776	1.12946	0.00115	TRUE	ENSG00000261326	LINC01355	long intergenic non-protein coding RNA 1355 [Source:HGNC Symbol;Acc:HGNC:50584]
TCONS_00000620	3.10452	1.43171	2.1684	1.11663	0.00105	TRUE	XLOC_000258	CN165	Putative uncharacterized protein encoded by LINC00596
TCONS_00016454	0.897436	0.420007	2.13672	1.0954	0.00575	TRUE	XLOC_007944	CP089	UPF0764 protein C16orf89
ENST00000537055	0.568902	0.283459	2.007	1.00504	0.0281	TRUE	ENSG00000127903	ZNF835	zinc finger protein 835 [Source:HGNC Symbol;Acc:HGNC:34332]
TCONS_00159954	0.620658	0.309777	2.00356	1.00257	0.02585	TRUE	ENSG00000249667	LINC01259	long intergenic non-protein coding RNA 1259 [Source:HGNC Symbol;Acc:HGNC:49899]
TCONS_00058686	0.533287	0.270916	1.96846	0.977063	0.0353	TRUE	XLOC_028300	CX062	Putative uncharacterized protein encoded by LINC00269
TCONS_00154234	4.08065	2.0795	1.96232	0.972561	0.0331	TRUE	XLOC_070158	CN165	Putative uncharacterized protein encoded by LINC00596
TCONS_00211213	0.387961	0.199241	1.94719	0.961399	0.02025	TRUE	XLOC_099519	LORF2	LINE-1 retrotransposable element ORF2 protein
TCONS_00218128	0.428377	0.223384	1.91767	0.939353	0.0404	TRUE	ENSG00000225411	RP11-764K9.1	novel transcript
TCONS_00144955	0.450796	0.235656	1.91294	0.93579	0.0035	TRUE	ENSG00000156959	LHFPL4	LHFPL tetraspan subfamily member 4 [Source:HGNC Symbol;Acc:HGNC:29568]
TCONS_00185492	1.34676	0.705446	1.90909	0.932883	0.04535	TRUE	XLOC_086391	CP089	UPF0764 protein C16orf89
TCONS_00141564	0.927422	0.490713	1.88995	0.918346	0.0303	TRUE	ENSG00000100311	PDGFB	platelet derived growth factor subunit B [Source:HGNC Symbol;Acc:HGNC:8800]
TCONS_00034693	0.906923	0.486868	1.86277	0.89745	0.01015	TRUE	ENSG00000246067	RAB30-AS1	RAB30 antisense RNA 1 (head to head) [Source:HGNC Symbol;Acc:HGNC:48672]
ENST00000371279	0.91737	0.499216	1.83762	0.877839	0.04785	TRUE	ENSG00000162396	PARS2	prolyl-tRNA synthetase 2, mitochondrial [Source:HGNC Symbol;Acc:HGNC:30563]
TCONS_00217983	1.39291	0.758641	1.83606	0.876613	0.021	TRUE	ENSG00000278366	AL353763.1	-
TCONS_00006164	0.508935	0.279474	1.82105	0.864766	0.00215	TRUE	ENSG00000274423	RP11-544O24.2	SEC22 homolog B2 [Source:HGNC Symbol;Acc:HGNC:53890]
ENST00000500989	23.1245	12.865	1.79747	0.845971	0.00395	TRUE	ENSG00000245164	LINC00861	long intergenic non-protein coding RNA 861 [Source:HGNC Symbol;Acc:HGNC:45133]
TCONS_00213330	2.49367	1.4084	1.77057	0.824214	0.0089	TRUE	ENSG00000238113	LINC01410	long intergenic non-protein coding RNA 1410 [Source:HGNC Symbol;Acc:HGNC:50702]
TCONS_00043476	3.84432	2.17238	1.76964	0.823454	0.0204	TRUE	ENSG00000172322	CLEC12A	C-type lectin domain family 12 member A [Source:HGNC Symbol;Acc:HGNC:31713]
TCONS_00146222	0.51414	0.291056	1.76646	0.820865	0.01615	TRUE	XLOC_066624	LORF2	LINE-1 retrotransposable element ORF2 protein
TCONS_00068919	0.694154	0.397283	1.74725	0.805091	0.02685	TRUE	ENSG00000248508	SRP14-AS1	SRP14 antisense RNA1 (head to head) [Source:HGNC Symbol;Acc:HGNC:48619]
TCONS_00056398	0.929979	0.535421	1.73691	0.796526	0.00035	TRUE	ENSG00000206617	RNY1P5	RNA, Ro-associated Y1 pseudogene 5 [Source:HGNC Symbol;Acc:HGNC:42482]
TCONS_00154232	2.35588	1.3599	1.73239	0.792762	0.0172	TRUE	XLOC_070157	SYCY1	Syncytin-1
TCONS_00016490	2.08068	1.22169	1.70312	0.76818	0.0147	TRUE	ENSG00000277406	CH17-385C13.2	SEC22 homolog B4, pseudogene [Source:HGNC Symbol;Acc:HGNC:53892]
TCONS_00188015	0.668694	0.397482	1.68233	0.750455	0.03445	TRUE	ENSG00000231769	RP1-8B1.4	novel transcript
TCONS_00172291	1.3552	0.806347	1.68067	0.749038	0.01445	TRUE	ENSG00000272255	CTD-3224K15.3	novel transcript
TCONS_00035020	0.597988	0.359731	1.66232	0.733199	0.03705	TRUE	XLOC_017379	CP089	UPF0764 protein C16orf89
TCONS_00189074	1.11287	0.671304	1.65777	0.729243	0.0495	TRUE	ENSG00000261366	MANEA-AS1	MANEA divergent transcript [Source:HGNC Symbol;Acc:HGNC:43732]
TCONS_00217235	0.87021	0.527753	1.6489	0.721502	0.024	TRUE	XLOC_102561	CP089	UPF0764 protein C16orf89
TCONS_00009936	1.82354	1.11339	1.63783	0.711775	0.0104	TRUE	ENSG00000231563	RP11-245P10.4	novel transcript
TCONS_00055517	0.880504	0.54653	1.61108	0.68803	0.0472	TRUE	ENSG00000133111	RFXAP	regulatory factor X associated protein [Source:HGNC Symbol;Acc:HGNC:9988]
TCONS_00186812	1.50665	0.938391	1.60557	0.683079	0.0122	TRUE	ENSG00000214894	LINC00243	long intergenic non-protein coding RNA 243 [Source:HGNC Symbol;Acc:HGNC:30956]
ENST00000612013	4.47483	2.79588	1.60051	0.678528	0.03425	TRUE	ENSG00000276728	AC142472.6	novel transcript
TCONS_00021290	0.772427	0.484215	1.59521	0.673751	0.0203	TRUE	XLOC_010326	ESRG	Embryonic stem cell-related gene protein
TCONS_00126800	0.738984	0.463725	1.59358	0.672274	0.0312	TRUE	XLOC_057056	LORF2	LINE-1 retrotransposable element ORF2 protein
TCONS_00036459	1.70255	1.07545	1.5831	0.662756	0.03215	TRUE	XLOC_018012	CX062	Putative uncharacterized protein encoded by LINC00269
ENST00000367941	5.57235	3.53612	1.57584	0.656121	0.04125	TRUE	ENSG00000079950	STX7	syntaxin 7 [Source:HGNC Symbol;Acc:HGNC:11442]
TCONS_00096923	0.991319	0.630033	1.57344	0.653921	0.0379	TRUE	ENSG00000262223	RP11-1055B8.3	uncharacterized LOC100130370 [Source:NCBI gene;Acc:100130370]
TCONS_00178298	0.621133	0.39506	1.57225	0.652831	0.0387	TRUE	XLOC_082464	CX062	Putative uncharacterized protein encoded by LINC00269
ENST00000296027	5.76318	3.71474	1.55144	0.633605	0.02545	TRUE	ENSG00000163735	CXCL5	C-X-C motif chemokine ligand 5 [Source:HGNC Symbol;Acc:HGNC:10642]
TCONS_00000621	1.81837	1.17586	1.54642	0.628929	0.02745	TRUE	XLOC_000259	GVQW1	Protein GVQW1
TCONS_00003573	0.829584	0.538781	1.53974	0.622689	0.00835	TRUE	ENSG00000272226	RP11-63G10.3	novel transcript
TCONS_00043385	4.28096	2.78693	1.53608	0.61926	0.0096	TRUE	XLOC_020939	LORF2	LINE-1 retrotransposable element ORF2 protein
TCONS_00016030	0.777656	0.511724	1.51968	0.603765	0.0101	TRUE	ENSG00000233154	RP4-655J12.4	long intergenic non-protein coding RNA 1762 [Source:HGNC Symbol;Acc:HGNC:52552]
TCONS_00185684	1.51588	1.00529	1.5079	0.592543	0.0478	TRUE	ENSG00000279926	RP3-406P24.5	TEC
TCONS_00020053	1.28695	0.871392	1.47689	0.562565	0.03105	TRUE	ENSG00000203685	C1orf95	stum, mechanosensory transduction mediator homolog [Source:HGNC Symbol;Acc:HGNC:30491]
ENST00000307271	20.6445	14.0276	1.47171	0.557489	0.0073	TRUE	ENSG00000171115	GIMAP8	GTPase, IMAP family member 8 [Source:HGNC Symbol;Acc:HGNC:21792]
TCONS_00119841	1.71394	1.17234	1.46198	0.54793	0.0237	TRUE	XLOC_053926	LORF2	LINE-1 retrotransposable element ORF2 protein
ENST00000399220	76.4694	53.082	1.44059	0.526659	0.0176	TRUE	ENSG00000168329	CX3CR1	C-X3-C motif chemokine receptor 1 [Source:HGNC Symbol;Acc:HGNC:2558]
ENST00000296028	423.176	299.796	1.41155	0.497276	0.03415	TRUE	ENSG00000163736	PPBP	pro-platelet basic protein [Source:HGNC Symbol;Acc:HGNC:9240]
ENST00000442253	5.83449	4.20993	1.38589	0.47081	0.04635	TRUE	ENSG00000170915	PAQR8	progestin and adipoQ receptor family member 8 [Source:HGNC Symbol;Acc:HGNC:15708]
ENST00000296029	200.459	145.839	1.37452	0.458931	0.02505	TRUE	ENSG00000163737	PF4	platelet factor 4 [Source:HGNC Symbol;Acc:HGNC:8861]
TCONS_00188177	1.89328	1.3836	1.36837	0.452462	0.0425	TRUE	XLOC_087763	LORF2	LINE-1 retrotransposable element ORF2 protein
TCONS_00223486	1.85016	1.35705	1.36337	0.447176	0.01485	TRUE	XLOC_106097	LIN1	LINE-1 reverse transcriptase homolog
ENST00000304141	52.6702	39.3078	1.33994	0.422171	0.0332	TRUE	ENSG00000168497	SDPR	caveolae associated protein 2 [Source:HGNC Symbol;Acc:HGNC:10690]
ENST00000369838	12.2867	9.31338	1.31925	0.399719	0.04775	TRUE	ENSG00000198478	SH3BGRL2	SH3 domain binding glutamate rich protein like 2 [Source:HGNC Symbol;Acc:HGNC:15567]
ENST00000367460	54.5804	41.3812	1.31897	0.399408	0.0498	TRUE	ENSG00000150681	RGS18	regulator of G protein signaling 18 [Source:HGNC Symbol;Acc:HGNC:14261]
ENST00000391770	63.5213	86.4236	0.734999	-0.444184	0.0328	TRUE	ENSG00000179820	MYADM	myeloid associated differentiation marker [Source:HGNC Symbol;Acc:HGNC:7544]
ENST00000360110	8.52057	11.6504	0.731354	-0.451356	0.0429	TRUE	ENSG00000072274	TFRC	transferrin receptor [Source:HGNC Symbol;Acc:HGNC:11763]
ENST00000377044	11.261	15.4115	0.730688	-0.45267	0.0489	TRUE	ENSG00000135048	TMEM2	cell migration inducing hyaluronidase 2 [Source:HGNC Symbol;Acc:HGNC:11869]
ENST00000290551	140.567	192.705	0.729441	-0.455133	0.0313	TRUE	ENSG00000159388	BTG2	BTG anti-proliferation factor 2 [Source:HGNC Symbol;Acc:HGNC:1131]
ENST00000526991	32.4298	44.723	0.725126	-0.463699	0.035	TRUE	ENSG00000255112	CHMP1B	charged multivesicular body protein 1B [Source:HGNC Symbol;Acc:HGNC:24287]
TCONS_00024459	7.25581	10.041	0.722618	-0.468689	0.0484	TRUE	ENSG00000249967	RP11-548K23.11	novel protein
ENST00000300952	32.2265	44.8925	0.717859	-0.478228	0.04035	TRUE	ENSG00000167470	MIDN	midnolin [Source:HGNC Symbol;Acc:HGNC:16298]
TCONS_00057789	3.26628	4.55484	0.717101	-0.47975	0.0433	TRUE	ENSG00000139514	SLC7A1	solute carrier family 7 member 1 [Source:HGNC Symbol;Acc:HGNC:11057]
ENST00000303004	75.7772	106.364	0.712433	-0.489178	0.0428	TRUE	ENSG00000172216	CEBPB	CCAAT enhancer binding protein beta [Source:HGNC Symbol;Acc:HGNC:1834]
TCONS_00176337	5.2327	7.35027	0.711906	-0.490242	0.04065	TRUE	ENSG00000134480	CCNH	cyclin H [Source:HGNC Symbol;Acc:HGNC:1594]
ENST00000242465	271.841	382.94	0.709879	-0.494355	0.04005	TRUE	ENSG00000122862	SRGN	serglycin [Source:HGNC Symbol;Acc:HGNC:9361]
TCONS_00221879	68.369	96.7832	0.706414	-0.501416	0.04875	TRUE	ENSG00000130066	SAT1	spermidine/spermine N1-acetyltransferase 1 [Source:HGNC Symbol;Acc:HGNC:10540]
ENST00000263960	11.6733	16.5413	0.705706	-0.502856	0.04725	TRUE	ENSG00000115520	COQ10B	coenzyme Q10B [Source:HGNC Symbol;Acc:HGNC:25819]
TCONS_00126714	17.1012	24.464	0.699035	-0.516566	0.03215	TRUE	ENSG00000163162	RNF149	ring finger protein 149 [Source:HGNC Symbol;Acc:HGNC:23137]
ENST00000264444	12.3316	17.8046	0.692608	-0.529886	0.0492	TRUE	ENSG00000059728	MXD1	MAX dimerization protein 1 [Source:HGNC Symbol;Acc:HGNC:6761]
ENST00000295924	10.7353	15.596	0.688337	-0.538813	0.02835	TRUE	ENSG00000163659	TIPARP	TCDD inducible poly(ADP-ribose) polymerase [Source:HGNC Symbol;Acc:HGNC:23696]
TCONS_00054317	6.52451	9.55314	0.68297	-0.550105	0.03175	TRUE	ENSG00000139722	VPS37B	VPS37B, ESCRT-I subunit [Source:HGNC Symbol;Acc:HGNC:25754]
ENST00000375856	13.8553	20.4774	0.676614	-0.563594	0.04555	TRUE	ENSG00000185950	IRS2	insulin receptor substrate 2 [Source:HGNC Symbol;Acc:HGNC:6126]
ENST00000269389	17.3261	25.7301	0.673379	-0.570509	0.02245	TRUE	ENSG00000141574	SECTM1	secreted and transmembrane 1 [Source:HGNC Symbol;Acc:HGNC:10707]
TCONS_00128062	3.13539	4.65895	0.672982	-0.571363	0.02865	TRUE	ENSG00000136541	ERMN	ermin [Source:HGNC Symbol;Acc:HGNC:29208]
TCONS_00216251	1.07043	1.59858	0.669613	-0.5786	0.0187	TRUE	XLOC_102119	GVQW1	Protein GVQW1
ENST00000235382	147.187	220.012	0.668995	-0.57993	0.0215	TRUE	ENSG00000116741	RGS2	regulator of G protein signaling 2 [Source:HGNC Symbol;Acc:HGNC:9998]
ENST00000216039	14.8562	22.3636	0.664303	-0.590087	0.01445	TRUE	ENSG00000100221	JOSD1	Josephin domain containing 1 [Source:HGNC Symbol;Acc:HGNC:28953]
ENST00000331569	9.36967	14.1361	0.662819	-0.593312	0.00765	TRUE	ENSG00000183779	ZNF703	zinc finger protein 703 [Source:HGNC Symbol;Acc:HGNC:25883]
TCONS_00003339	0.401228	0.614389	0.653052	-0.614728	0.0391	TRUE	ENSG00000085831	TTC39A	tetratricopeptide repeat domain 39A [Source:HGNC Symbol;Acc:HGNC:18657]
TCONS_00130970	2.24508	3.44514	0.651666	-0.617797	0.00885	TRUE	ENSG00000132326	PER2	period circadian regulator 2 [Source:HGNC Symbol;Acc:HGNC:8846]
ENST00000367568	28.1754	43.2507	0.651444	-0.618288	0.033	TRUE	ENSG00000135604	STX11	syntaxin 11 [Source:HGNC Symbol;Acc:HGNC:11429]
ENST00000324460	44.8625	69.0418	0.649788	-0.621962	0.0083	TRUE	ENSG00000044574	HSPA5	heat shock protein family A (Hsp70) member 5 [Source:HGNC Symbol;Acc:HGNC:5238]
TCONS_00021248	1.10913	1.70838	0.649229	-0.623203	0.00875	TRUE	ENSG00000238366	Y_RNA	-
TCONS_00054040	11.7632	18.1441	0.648321	-0.625219	0.0223	TRUE	ENSG00000202538	RNU4-2	RNA, U4 small nuclear 2 [Source:HGNC Symbol;Acc:HGNC:10193]
ENST00000256495	34.1121	52.6433	0.647986	-0.625966	0.02325	TRUE	ENSG00000134107	BHLHE40	basic helix-loop-helix family member e40 [Source:HGNC Symbol;Acc:HGNC:1046]
ENST00000377275	4.46435	6.89954	0.64705	-0.62805	0.012	TRUE	ENSG00000165997	ARL5B	ADP ribosylation factor like GTPase 5B [Source:HGNC Symbol;Acc:HGNC:23052]
ENST00000367188	34.4549	53.3356	0.646002	-0.63039	0.01195	TRUE	ENSG00000158615	PPP1R15B	protein phosphatase 1 regulatory subunit 15B [Source:HGNC Symbol;Acc:HGNC:14951]
ENST00000264716	35.6433	55.6464	0.640532	-0.642657	0.04	TRUE	ENSG00000075426	FOSL2	FOS like 2, AP-1 transcription factor subunit [Source:HGNC Symbol;Acc:HGNC:3798]
ENST00000355085	36.0314	56.2942	0.640055	-0.643733	0.0054	TRUE	ENSG00000197405	C5AR1	complement C5a receptor 1 [Source:HGNC Symbol;Acc:HGNC:1338]
ENST00000296140	14.9398	23.3807	0.63898	-0.646162	0.0046	TRUE	ENSG00000163823	CCR1	C-C motif chemokine receptor 1 [Source:HGNC Symbol;Acc:HGNC:1602]
ENST00000379389	27.6459	43.3594	0.637599	-0.649279	0.01995	TRUE	ENSG00000187608	ISG15	ISG15 ubiquitin-like modifier [Source:HGNC Symbol;Acc:HGNC:4053]
TCONS_00225869	5.0375	7.92271	0.63583	-0.653287	0.0032	TRUE	ENSG00000174010	KLHL15	kelch like family member 15 [Source:HGNC Symbol;Acc:HGNC:29347]
ENST00000606645	6.12248	9.64209	0.634974	-0.655228	0.0408	TRUE	ENSG00000272449	RP3-395M20.12	novel transcript
TCONS_00105844	5.76479	9.10249	0.63332	-0.658993	0.0262	TRUE	ENSG00000104856	RELB	RELB proto-oncogene, NF-kB subunit [Source:HGNC Symbol;Acc:HGNC:9956]
ENST00000398598	13.9512	22.0471	0.632791	-0.6602	0.02205	TRUE	ENSG00000157601	MX1	MX dynamin like GTPase 1 [Source:HGNC Symbol;Acc:HGNC:7532]
ENST00000254998	9.60196	15.1959	0.631878	-0.662282	0.01995	TRUE	ENSG00000132661	NXT1	nuclear transport factor 2 like export factor 1 [Source:HGNC Symbol;Acc:HGNC:15913]
TCONS_00103574	2.41286	3.82029	0.631591	-0.662939	0.00545	TRUE	XLOC_047396	CP089	UPF0764 protein C16orf89
ENST00000278071	6.4247	10.2194	0.628677	-0.669614	0.0202	TRUE	ENSG00000148841	ITPRIP	inositol 1,4,5-trisphosphate receptor interacting protein [Source:HGNC Symbol;Acc:HGNC:29370]
ENST00000313624	5.85953	9.35639	0.62626	-0.675168	0.0188	TRUE	ENSG00000133106	EPSTI1	epithelial stromal interaction 1 [Source:HGNC Symbol;Acc:HGNC:16465]
ENST00000215631	31.8134	50.9581	0.624305	-0.679677	0.0211	TRUE	ENSG00000099860	GADD45B	growth arrest and DNA damage inducible beta [Source:HGNC Symbol;Acc:HGNC:4096]
TCONS_00024714	4.63835	7.45009	0.62259	-0.683645	0.03275	TRUE	ENSG00000077150	NFKB2	nuclear factor kappa B subunit 2 [Source:HGNC Symbol;Acc:HGNC:7795]
TCONS_00150176	4.08907	6.59935	0.619617	-0.690553	0.00505	TRUE	ENSG00000196428	TSC22D2	TSC22 domain family member 2 [Source:HGNC Symbol;Acc:HGNC:29095]
TCONS_00103207	0.679056	1.09615	0.619492	-0.690847	0.03455	TRUE	ENSG00000270802	AC005776.1	ribosomal protein L21 (RPL21) pseudogene
ENST00000307365	39.4726	63.7419	0.619257	-0.69139	0.00385	TRUE	ENSG00000168209	DDIT4	DNA damage inducible transcript 4 [Source:HGNC Symbol;Acc:HGNC:24944]
ENST00000376495	30.7815	50.1381	0.613934	-0.703843	0.0176	TRUE	ENSG00000165312	OTUD1	OTU deubiquitinase 1 [Source:HGNC Symbol;Acc:HGNC:27346]
ENST00000327155	1.9739	3.22227	0.612581	-0.70703	0.04195	TRUE	ENSG00000101773	RBBP8	RB binding protein 8, endonuclease [Source:HGNC Symbol;Acc:HGNC:9891]
ENST00000480614	1.44003	2.35443	0.611626	-0.709285	0.04635	TRUE	ENSG00000112715	VEGFA	vascular endothelial growth factor A [Source:HGNC Symbol;Acc:HGNC:12680]
TCONS_00139487	2.86905	4.71034	0.609096	-0.715256	0.0021	TRUE	ENSG00000173276	ZBTB21	zinc finger and BTB domain containing 21 [Source:HGNC Symbol;Acc:HGNC:13083]
ENST00000371045	18.0413	29.6341	0.608802	-0.715957	0.00055	TRUE	ENSG00000184588	PDE4B	phosphodiesterase 4B [Source:HGNC Symbol;Acc:HGNC:8781]
ENST00000368605	6.05667	9.95487	0.608413	-0.716877	0.0424	TRUE	ENSG00000188820	FAM26F	calcium homeostasis modulator family member 6 [Source:HGNC Symbol;Acc:HGNC:33391]
ENST00000606142	14.1272	23.61	0.598357	-0.740925	0.02275	TRUE	ENSG00000002549	LAP3	leucine aminopeptidase 3 [Source:HGNC Symbol;Acc:HGNC:18449]
TCONS_00184455	30.9553	52.0095	0.595185	-0.748589	0.0257	TRUE	ENSG00000118503	TNFAIP3	TNF alpha induced protein 3 [Source:HGNC Symbol;Acc:HGNC:11896]
TCONS_00043500	7.08376	11.9448	0.593041	-0.753799	0.0049	TRUE	ENSG00000139112	GABARAPL1	GABA type A receptor associated protein like 1 [Source:HGNC Symbol;Acc:HGNC:4068]
TCONS_00023701	1.69377	2.87416	0.58931	-0.762897	0.0052	TRUE	ENSG00000108179	PPIF	peptidylprolyl isomerase F [Source:HGNC Symbol;Acc:HGNC:9259]
ENST00000330871	51.7681	88.0488	0.587948	-0.76624	0.0003	TRUE	ENSG00000184557	SOCS3	suppressor of cytokine signaling 3 [Source:HGNC Symbol;Acc:HGNC:19391]
ENST00000449264	9.43146	16.1385	0.584407	-0.774951	0.0046	TRUE	ENSG00000232810	TNF	tumor necrosis factor [Source:HGNC Symbol;Acc:HGNC:11892]
ENST00000337478	12.6817	21.7116	0.584098	-0.775721	0.00275	TRUE	ENSG00000148841	ITPRIP	inositol 1,4,5-trisphosphate receptor interacting protein [Source:HGNC Symbol;Acc:HGNC:29370]
ENST00000264832	9.74605	16.7131	0.583138	-0.77809	0.00185	TRUE	ENSG00000090339	ICAM1	intercellular adhesion molecule 1 [Source:HGNC Symbol;Acc:HGNC:5344]
TCONS_00160825	0.881341	1.52129	0.579338	-0.787524	0.04445	TRUE	ENSG00000124882	EREG	epiregulin [Source:HGNC Symbol;Acc:HGNC:3443]
TCONS_00080115	8.68195	14.9905	0.579163	-0.787963	0.0336	TRUE	ENSG00000279021	RP11-391L3.4	novel transcript
TCONS_00024952	2.13195	3.70313	0.575716	-0.796571	0.03725	TRUE	ENSG00000138166	DUSP5	dual specificity phosphatase 5 [Source:HGNC Symbol;Acc:HGNC:3071]
ENST00000617290	15.6568	27.2811	0.573906	-0.801113	0.04755	TRUE	ENSG00000277443	MARCKS	myristoylated alanine rich protein kinase C substrate [Source:HGNC Symbol;Acc:HGNC:6759]
TCONS_00082754	1.2474	2.17528	0.573443	-0.802273	0.02445	TRUE	ENSG00000266758	MIR3680-2	microRNA 3680-2 [Source:HGNC Symbol;Acc:HGNC:43472]
TCONS_00059953	1.79914	3.14421	0.572207	-0.805388	0.028	TRUE	ENSG00000198805	PNP	purine nucleoside phosphorylase [Source:HGNC Symbol;Acc:HGNC:7892]
ENST00000292433	127.189	223.59	0.568849	-0.81388	0.0117	TRUE	ENSG00000160888	IER2	immediate early response 2 [Source:HGNC Symbol;Acc:HGNC:28871]
ENST00000378474	10.7099	18.9115	0.566317	-0.820324	0.01805	TRUE	ENSG00000165175	MID1IP1	MID1 interacting protein 1 [Source:HGNC Symbol;Acc:HGNC:20715]
TCONS_00107217	5.35969	9.52054	0.562961	-0.828893	0.00645	TRUE	ENSG00000186431	FCAR	Fc fragment of IgA receptor [Source:HGNC Symbol;Acc:HGNC:3608]
TCONS_00206421	4.59733	8.17358	0.562462	-0.830172	0.00245	TRUE	ENSG00000253372	RP11-44N11.1	novel transcript
ENST00000615868	12.5735	22.3632	0.562241	-0.830744	0.04285	TRUE	ENSG00000278463	HIST1H2AB	histone cluster 1 H2A family member b [Source:HGNC Symbol;Acc:HGNC:4734]
TCONS_00019758	5.05752	9.00528	0.561617	-0.83234	0.00335	TRUE	ENSG00000143507	DUSP10	dual specificity phosphatase 10 [Source:HGNC Symbol;Acc:HGNC:3065]
TCONS_00169311	4.18889	7.48712	0.559479	-0.837841	0.0271	TRUE	ENSG00000171522	PTGER4	prostaglandin E receptor 4 [Source:HGNC Symbol;Acc:HGNC:9596]
TCONS_00169364	1.93782	3.48907	0.555397	-0.848412	0.0099	TRUE	XLOC_077868	CN165	Putative uncharacterized protein encoded by LINC00596
ENST00000621411	21.9207	39.8534	0.550033	-0.862407	0.0458	TRUE	ENSG00000274267	HIST1H3B	histone cluster 1 H3 family member b [Source:HGNC Symbol;Acc:HGNC:4776]
ENST00000241393	212.974	387.514	0.54959	-0.863569	0.0036	TRUE	ENSG00000121966	CXCR4	C-X-C motif chemokine receptor 4 [Source:HGNC Symbol;Acc:HGNC:2561]
ENST00000361157	20.6475	37.5795	0.549435	-0.863977	0.00185	TRUE	ENSG00000126709	IFI6	interferon alpha inducible protein 6 [Source:HGNC Symbol;Acc:HGNC:4054]
TCONS_00109648	10.8766	19.8102	0.54904	-0.865015	0.00135	TRUE	ENSG00000267519	CTD-3252C9.4	novel transcript
TCONS_00204606	1.90211	3.46665	0.548688	-0.865943	0.0312	TRUE	ENSG00000070718	AP3M2	adaptor related protein complex 3 subunit mu 2 [Source:HGNC Symbol;Acc:HGNC:570]
ENST00000256951	0.653643	1.19923	0.545052	-0.875527	0.02565	TRUE	ENSG00000134531	EMP1	epithelial membrane protein 1 [Source:HGNC Symbol;Acc:HGNC:3333]
TCONS_00003113	1.4317	2.63118	0.544128	-0.877982	0.0282	TRUE	ENSG00000173846	PLK3	polo like kinase 3 [Source:HGNC Symbol;Acc:HGNC:2154]
TCONS_00062657	2.60969	4.79672	0.544057	-0.87817	0.0039	TRUE	ENSG00000258820	RP11-293M10.2	novel transcript, antisense to a novel orphan protein
TCONS_00185111	3.42556	6.30164	0.543598	-0.879388	0.0068	TRUE	ENSG00000130340	SNX9	sorting nexin 9 [Source:HGNC Symbol;Acc:HGNC:14973]
ENST00000406043	1.83225	3.38204	0.541759	-0.884281	0.02525	TRUE	ENSG00000165506	DNAAF2	dynein axonemal assembly factor 2 [Source:HGNC Symbol;Acc:HGNC:20188]
ENST00000396663	2.98898	5.51734	0.541743	-0.884321	0.02415	TRUE	ENSG00000122644	ARL4A	ADP ribosylation factor like GTPase 4A [Source:HGNC Symbol;Acc:HGNC:695]
ENST00000602507	2.90818	5.3999	0.538562	-0.892818	0.01385	TRUE	ENSG00000270069	MIR222HG	miR222/221 cluster host gene [Source:HGNC Symbol;Acc:HGNC:49555]
TCONS_00222183	0.349014	0.649939	0.536995	-0.897021	0.0406	TRUE	XLOC_105336	CX062	Putative uncharacterized protein encoded by LINC00269
TCONS_00127753	0.246168	0.459565	0.535654	-0.900623	0.02255	TRUE	ENSG00000229781	AC013444.1	RRN3 RNA polymerase I transcription factor homolog (S. cerevisiae) (RRN3) pseudogene
ENST00000597629	302.605	566.684	0.533992	-0.905111	0.00615	TRUE	ENSG00000128016	ZFP36	ZFP36 ring finger protein [Source:HGNC Symbol;Acc:HGNC:12862]
TCONS_00138521	4.50072	8.44252	0.533101	-0.907518	0.0039	TRUE	ENSG00000155307	SAMSN1	SAM domain, SH3 domain and nuclear localization signals 1 [Source:HGNC Symbol;Acc:HGNC:10528]
TCONS_00028366	0.50696	0.954932	0.530886	-0.913527	0.00845	TRUE	XLOC_014478	UTY	Histone demethylase UTY
TCONS_00139015	1.09872	2.07163	0.530365	-0.914939	0.04435	TRUE	XLOC_063319	GVQW1	Protein GVQW1
TCONS_00049031	0.358675	0.678963	0.528269	-0.920654	0.04315	TRUE	XLOC_023413	GVQW1	Protein GVQW1
ENST00000254322	68.4111	129.678	0.527546	-0.922628	0.00425	TRUE	ENSG00000132002	DNAJB1	DnaJ heat shock protein family (Hsp40) member B1 [Source:HGNC Symbol;Acc:HGNC:5270]
TCONS_00212449	165.301	313.452	0.527357	-0.923148	0.0352	TRUE	ENSG00000265735	RN7SL5P	RNA, 7SL, cytoplasmic 5, pseudogene [Source:HGNC Symbol;Acc:HGNC:10040]
TCONS_00126325	0.518562	0.985652	0.526111	-0.926561	0.0458	TRUE	ENSG00000188886	ASTL	astacin like metalloendopeptidase [Source:HGNC Symbol;Acc:HGNC:31704]
ENST00000288943	47.6877	90.7936	0.525232	-0.928973	0.0016	TRUE	ENSG00000158050	DUSP2	dual specificity phosphatase 2 [Source:HGNC Symbol;Acc:HGNC:3068]
ENST00000075120	30.9191	59.0171	0.523901	-0.932633	0.00965	TRUE	ENSG00000059804	SLC2A3	solute carrier family 2 member 3 [Source:HGNC Symbol;Acc:HGNC:11007]
TCONS_00080500	3.30027	6.33088	0.521297	-0.939821	0.0052	TRUE	ENSG00000263456	MIR5189	microRNA 5189 [Source:HGNC Symbol;Acc:HGNC:43515]
TCONS_00039538	1.91682	3.71707	0.51568	-0.955455	0.0183	TRUE	ENSG00000110046	ATG2A	autophagy related 2A [Source:HGNC Symbol;Acc:HGNC:29028]
ENST00000287590	2.31602	4.51181	0.513324	-0.962056	0.00315	TRUE	ENSG00000156966	B3GNT7	UDP-GlcNAc:betaGal beta-1,3-N-acetylglucosaminyltransferase 7 [Source:HGNC Symbol;Acc:HGNC:18811]
TCONS_00109651	4.29006	8.37489	0.512253	-0.965071	0.0181	TRUE	ENSG00000267519	CTD-3252C9.4	novel transcript
ENST00000272233	73.2634	143.501	0.510543	-0.969901	0.0008	TRUE	ENSG00000143878	RHOB	ras homolog family member B [Source:HGNC Symbol;Acc:HGNC:668]
TCONS_00211481	0.379714	0.747786	0.507784	-0.977713	0.04195	TRUE	ENSG00000259820	AC083843.1	novel transcript
TCONS_00067981	1.19914	2.36953	0.506067	-0.982597	0.0047	TRUE	ENSG00000183484	GPR132	G protein-coupled receptor 132 [Source:HGNC Symbol;Acc:HGNC:17482]
ENST00000449416	2.46126	4.8934	0.502975	-0.991439	0.03375	TRUE	ENSG00000130844	ZNF331	zinc finger protein 331 [Source:HGNC Symbol;Acc:HGNC:15489]
ENST00000367577	20.497	40.7675	0.502778	-0.992003	5e-05	TRUE	ENSG00000162783	IER5	immediate early response 5 [Source:HGNC Symbol;Acc:HGNC:5393]
ENST00000369448	21.5097	43.1226	0.498803	-1.00346	5e-05	TRUE	ENSG00000183508	FAM46C	terminal nucleotidyltransferase 5C [Source:HGNC Symbol;Acc:HGNC:24712]
ENST00000488545	3.22	6.50072	0.49533	-1.01354	0.0172	TRUE	ENSG00000241163	LINC00877	long intergenic non-protein coding RNA 877 [Source:HGNC Symbol;Acc:HGNC:27706]
TCONS_00117379	2.65214	5.36876	0.493995	-1.01743	0.04295	TRUE	ENSG00000196843	ARID5A	AT-rich interaction domain 5A [Source:HGNC Symbol;Acc:HGNC:17361]
TCONS_00187725	0.989943	2.00818	0.492955	-1.02047	0.01195	TRUE	ENSG00000124731	TREM1	triggering receptor expressed on myeloid cells 1 [Source:HGNC Symbol;Acc:HGNC:17760]
TCONS_00136482	1.03413	2.10366	0.491586	-1.02449	5e-05	TRUE	ENSG00000124225	PMEPA1	prostate transmembrane protein, androgen induced 1 [Source:HGNC Symbol;Acc:HGNC:14107]
TCONS_00008327	6.56298	13.3919	0.490071	-1.02894	0.0103	TRUE	ENSG00000090104	RGS1	regulator of G protein signaling 1 [Source:HGNC Symbol;Acc:HGNC:9991]
TCONS_00186428	6.33391	12.9608	0.488697	-1.03299	0.0359	TRUE	ENSG00000274267	HIST1H3B	histone cluster 1 H3 family member b [Source:HGNC Symbol;Acc:HGNC:4776]
ENST00000326172	32.6271	66.8367	0.488161	-1.03457	0.02945	TRUE	ENSG00000144802	NFKBIZ	NFKB inhibitor zeta [Source:HGNC Symbol;Acc:HGNC:29805]
ENST00000242480	3.61705	7.42934	0.48686	-1.03842	0.0129	TRUE	ENSG00000122877	EGR2	early growth response 2 [Source:HGNC Symbol;Acc:HGNC:3239]
TCONS_00045192	5.35502	11.0244	0.485743	-1.04174	0.03805	TRUE	ENSG00000161835	GRASP	general receptor for phosphoinositides 1 associated scaffold protein [Source:HGNC Symbol;Acc:HGNC:18707]
TCONS_00196555	0.276094	0.571445	0.483151	-1.04946	0.0353	TRUE	ENSG00000199283	RNU1-58P	RNA, U1 small nuclear 58, pseudogene [Source:HGNC Symbol;Acc:HGNC:48400]
ENST00000297689	11.9275	24.8503	0.479974	-1.05897	0.0231	TRUE	ENSG00000165030	NFIL3	nuclear factor, interleukin 3 regulated [Source:HGNC Symbol;Acc:HGNC:7787]
TCONS_00128041	3.72272	7.75774	0.479872	-1.05928	0.001	TRUE	ENSG00000153234	NR4A2	nuclear receptor subfamily 4 group A member 2 [Source:HGNC Symbol;Acc:HGNC:7981]
TCONS_00097120	1.78474	3.7383	0.47742	-1.06666	0.0118	TRUE	ENSG00000169710	FASN	fatty acid synthase [Source:HGNC Symbol;Acc:HGNC:3594]
ENST00000370626	1.7777	3.73306	0.476205	-1.07034	0.0068	TRUE	ENSG00000119986	AVPI1	arginine vasopressin induced 1 [Source:HGNC Symbol;Acc:HGNC:30898]
ENST00000442815	0.613052	1.2945	0.473582	-1.07831	0.0295	TRUE	ENSG00000237989	AP001046.5	long intergenic non-protein coding RNA 1679 [Source:HGNC Symbol;Acc:HGNC:52469]
TCONS_00180182	2.47752	5.25604	0.471366	-1.08508	0.0005	TRUE	ENSG00000112137	PHACTR1	phosphatase and actin regulator 1 [Source:HGNC Symbol;Acc:HGNC:20990]
ENST00000623655	0.296613	0.63085	0.47018	-1.08871	0.02855	TRUE	ENSG00000280303	ERICD	E2F1-regulated inhibitor of cell death [Source:HGNC Symbol;Acc:HGNC:49404]
ENST00000301599	1.48649	3.1776	0.467803	-1.09602	0.01775	TRUE	ENSG00000167874	TMEM88	transmembrane protein 88 [Source:HGNC Symbol;Acc:HGNC:32371]
TCONS_00117383	2.25241	4.82864	0.466469	-1.10014	0.0491	TRUE	ENSG00000196843	ARID5A	AT-rich interaction domain 5A [Source:HGNC Symbol;Acc:HGNC:17361]
ENST00000369583	7.08678	15.2272	0.465403	-1.10345	0.01745	TRUE	ENSG00000138166	DUSP5	dual specificity phosphatase 5 [Source:HGNC Symbol;Acc:HGNC:3071]
TCONS_00016338	1.38258	2.97128	0.465315	-1.10372	0.04125	TRUE	ENSG00000277918	U1	-
ENST00000302754	547.721	1178.82	0.464635	-1.10583	0.0027	TRUE	ENSG00000171223	JUNB	JunB proto-oncogene, AP-1 transcription factor subunit [Source:HGNC Symbol;Acc:HGNC:6205]
ENST00000602540	1.1168	2.41348	0.462734	-1.11175	0.00835	TRUE	ENSG00000139289	PHLDA1	pleckstrin homology like domain family A member 1 [Source:HGNC Symbol;Acc:HGNC:8933]
TCONS_00214157	0.535978	1.16094	0.461676	-1.11505	0.0041	TRUE	XLOC_101039	-	-
ENST00000259874	22.806	49.5082	0.460651	-1.11825	0.0002	TRUE	ENSG00000137331	IER3	immediate early response 3 [Source:HGNC Symbol;Acc:HGNC:5392]
ENST00000399808	57.5762	125.068	0.460359	-1.11917	0.0003	TRUE	ENSG00000142089	IFITM3	interferon induced transmembrane protein 3 [Source:HGNC Symbol;Acc:HGNC:5414]
TCONS_00036836	2.25031	4.8919	0.460007	-1.12027	0.0056	TRUE	ENSG00000184545	DUSP8	dual specificity phosphatase 8 [Source:HGNC Symbol;Acc:HGNC:3074]
TCONS_00208342	0.513449	1.13353	0.452965	-1.14253	0.0028	TRUE	ENSG00000120875	DUSP4	dual specificity phosphatase 4 [Source:HGNC Symbol;Acc:HGNC:3070]
ENST00000370751	2.11063	4.68872	0.450151	-1.15152	0.00025	TRUE	ENSG00000137959	IFI44L	interferon induced protein 44 like [Source:HGNC Symbol;Acc:HGNC:17817]
ENST00000377103	1.30687	2.91557	0.448238	-1.15767	0.00045	TRUE	ENSG00000178726	THBD	thrombomodulin [Source:HGNC Symbol;Acc:HGNC:11784]
ENST00000244741	22.1101	50.5307	0.437558	-1.19245	0.00015	TRUE	ENSG00000124762	CDKN1A	cyclin dependent kinase inhibitor 1A [Source:HGNC Symbol;Acc:HGNC:1784]
ENST00000239938	42.8883	98.023	0.437533	-1.19254	0.0002	TRUE	ENSG00000120738	EGR1	early growth response 1 [Source:HGNC Symbol;Acc:HGNC:3238]
ENST00000320868	27.1574	62.1951	0.436649	-1.19546	0.002	TRUE	ENSG00000206172	HBA1	hemoglobin subunit alpha 1 [Source:HGNC Symbol;Acc:HGNC:4823]
ENST00000333628	0.528712	1.22499	0.431605	-1.21221	0.02195	TRUE	ENSG00000137267	TUBB2A	tubulin beta 2A class IIa [Source:HGNC Symbol;Acc:HGNC:12412]
TCONS_00220483	0.30707	0.712177	0.431171	-1.21367	0.00475	TRUE	XLOC_104392	CX062	Putative uncharacterized protein encoded by LINC00269
ENST00000621687	3.76445	8.73214	0.431103	-1.2139	0.04125	TRUE	ENSG00000121864	ZNF639	zinc finger protein 639 [Source:HGNC Symbol;Acc:HGNC:30950]
ENST00000273153	27.9976	65.0362	0.430493	-1.21594	5e-05	TRUE	ENSG00000144655	CSRNP1	cysteine and serine rich nuclear protein 1 [Source:HGNC Symbol;Acc:HGNC:14300]
TCONS_00219379	2.32175	5.43634	0.42708	-1.22742	5e-05	TRUE	ENSG00000165029	ABCA1	ATP binding cassette subfamily A member 1 [Source:HGNC Symbol;Acc:HGNC:29]
ENST00000340093	10.1097	23.8291	0.424259	-1.23698	0.00035	TRUE	ENSG00000011422	PLAUR	plasminogen activator, urokinase receptor [Source:HGNC Symbol;Acc:HGNC:9053]
TCONS_00122654	0.462361	1.09766	0.421224	-1.24734	0.0291	TRUE	ENSG00000188389	PDCD1	programmed cell death 1 [Source:HGNC Symbol;Acc:HGNC:8760]
ENST00000215781	10.0782	23.9602	0.420623	-1.24941	0.01385	TRUE	ENSG00000099985	OSM	oncostatin M [Source:HGNC Symbol;Acc:HGNC:8506]
ENST00000357949	3.02653	7.21969	0.419205	-1.25427	0.00015	TRUE	ENSG00000197019	SERTAD1	SERTA domain containing 1 [Source:HGNC Symbol;Acc:HGNC:17932]
ENST00000440465	1.48547	3.56754	0.416385	-1.26401	0.0057	TRUE	ENSG00000229644	NAMPTP1	nicotinamide phosphoribosyltransferase pseudogene 1 [Source:HGNC Symbol;Acc:HGNC:17633]
TCONS_00085016	2.32193	5.59492	0.415007	-1.26879	0.00195	TRUE	ENSG00000103257	SLC7A5	solute carrier family 7 member 5 [Source:HGNC Symbol;Acc:HGNC:11063]
TCONS_00159248	0.654172	1.57836	0.414463	-1.27069	0.0073	TRUE	ENSG00000184985	SORCS2	sortilin related VPS10 domain containing receptor 2 [Source:HGNC Symbol;Acc:HGNC:16698]
TCONS_00012581	0.572606	1.39911	0.409264	-1.28889	0.0024	TRUE	ENSG00000162512	SDC3	syndecan 3 [Source:HGNC Symbol;Acc:HGNC:10660]
TCONS_00055635	8.77299	21.5261	0.407551	-1.29495	5e-05	TRUE	ENSG00000102760	RGCC	regulator of cell cycle [Source:HGNC Symbol;Acc:HGNC:20369]
ENST00000373313	28.2826	69.9243	0.404475	-1.30588	5e-05	TRUE	ENSG00000204103	MAFB	MAF bZIP transcription factor B [Source:HGNC Symbol;Acc:HGNC:6408]
ENST00000613488	4.50433	11.1532	0.40386	-1.30808	5e-05	TRUE	ENSG00000275993	CH507-42P11.8	salt inducible kinase 1B (putative) [Source:HGNC Symbol;Acc:HGNC:52389]
ENST00000376112	2.78986	6.92735	0.402731	-1.31211	0.0332	TRUE	ENSG00000125968	ID1	inhibitor of DNA binding 1, HLH protein [Source:HGNC Symbol;Acc:HGNC:5360]
TCONS_00021088	0.206392	0.51498	0.400777	-1.31913	0.01455	TRUE	XLOC_010219	CX062	Putative uncharacterized protein encoded by LINC00269
ENST00000528880	2.27031	5.69299	0.39879	-1.3263	0.00975	TRUE	ENSG00000255398	HCAR3	hydroxycarboxylic acid receptor 3 [Source:HGNC Symbol;Acc:HGNC:16824]
ENST00000328880	1.77201	4.45646	0.397627	-1.33051	0.01335	TRUE	ENSG00000182782	HCAR2	hydroxycarboxylic acid receptor 2 [Source:HGNC Symbol;Acc:HGNC:24827]
TCONS_00085011	0.776738	1.95835	0.396629	-1.33414	0.00195	TRUE	ENSG00000103257	SLC7A5	solute carrier family 7 member 5 [Source:HGNC Symbol;Acc:HGNC:11063]
TCONS_00008330	5.06288	12.7695	0.396482	-1.33467	0.0014	TRUE	ENSG00000090104	RGS1	regulator of G protein signaling 1 [Source:HGNC Symbol;Acc:HGNC:9991]
TCONS_00010751	0.294262	0.74375	0.395646	-1.33772	0.02305	TRUE	ENSG00000188290	HES4	hes family bHLH transcription factor 4 [Source:HGNC Symbol;Acc:HGNC:24149]
ENST00000222553	11.9428	30.1914	0.39557	-1.33799	0.0001	TRUE	ENSG00000105835	NAMPT	nicotinamide phosphoribosyltransferase [Source:HGNC Symbol;Acc:HGNC:30092]
ENST00000397806	139.994	354.549	0.394851	-1.34062	0.0054	TRUE	ENSG00000188536	HBA2	hemoglobin subunit alpha 2 [Source:HGNC Symbol;Acc:HGNC:4824]
ENST00000528600	64.5399	164.043	0.393433	-1.34581	0.0174	TRUE	ENSG00000198851	CD3E	CD3e molecule [Source:HGNC Symbol;Acc:HGNC:1674]
ENST00000237305	13.9606	35.5195	0.39304	-1.34725	0.03305	TRUE	ENSG00000118515	SGK1	serum/glucocorticoid regulated kinase 1 [Source:HGNC Symbol;Acc:HGNC:10810]
TCONS_00128039	3.15645	8.08208	0.390549	-1.35642	0.0001	TRUE	ENSG00000153234	NR4A2	nuclear receptor subfamily 4 group A member 2 [Source:HGNC Symbol;Acc:HGNC:7981]
ENST00000436139	3.12892	8.02824	0.389739	-1.35942	5e-05	TRUE	ENSG00000138670	RASGEF1B	RasGEF domain family member 1B [Source:HGNC Symbol;Acc:HGNC:24881]
TCONS_00168213	0.310872	0.804859	0.386244	-1.37242	5e-05	TRUE	XLOC_077227	CX062	Putative uncharacterized protein encoded by LINC00269
TCONS_00024859	3.2188	8.35851	0.385093	-1.37672	0.04935	TRUE	ENSG00000148834	GSTO1	glutathione S-transferase omega 1 [Source:HGNC Symbol;Acc:HGNC:13312]
TCONS_00160829	0.53338	1.38761	0.384388	-1.37937	0.00485	TRUE	ENSG00000109321	AREG	amphiregulin [Source:HGNC Symbol;Acc:HGNC:651]
TCONS_00023995	0.214029	0.557429	0.383957	-1.38098	0.0453	TRUE	ENSG00000204020	LIPN	lipase family member N [Source:HGNC Symbol;Acc:HGNC:23452]
ENST00000316554	0.236155	0.615587	0.383626	-1.38223	0.01805	TRUE	ENSG00000177875	CCDC184	coiled-coil domain containing 184 [Source:HGNC Symbol;Acc:HGNC:33749]
TCONS_00048397	0.275737	0.720085	0.382923	-1.38488	0.01275	TRUE	XLOC_023116	CX062	Putative uncharacterized protein encoded by LINC00269
TCONS_00053819	0.642441	1.68514	0.381239	-1.39123	0.0161	TRUE	ENSG00000258102	MAP1LC3B2	microtubule associated protein 1 light chain 3 beta 2 [Source:HGNC Symbol;Acc:HGNC:34390]
ENST00000379775	6.77581	17.804	0.380578	-1.39374	0.0007	TRUE	ENSG00000170525	PFKFB3	6-phosphofructo-2-kinase/fructose-2,6-biphosphatase 3 [Source:HGNC Symbol;Acc:HGNC:8874]
TCONS_00069750	0.749755	1.97222	0.380158	-1.39533	0.045	TRUE	ENSG00000103569	AQP9	aquaporin 9 [Source:HGNC Symbol;Acc:HGNC:643]
ENST00000262418	2.36731	6.26502	0.377862	-1.40407	0.0203	TRUE	ENSG00000004939	SLC4A1	solute carrier family 4 member 1 (Diego blood group) [Source:HGNC Symbol;Acc:HGNC:11027]
ENST00000270162	0.634225	1.68599	0.376174	-1.41053	5e-05	TRUE	ENSG00000142178	SIK1	salt inducible kinase 1 [Source:HGNC Symbol;Acc:HGNC:11142]
ENST00000216797	125.398	340.17	0.368633	-1.43975	0.00305	TRUE	ENSG00000100906	NFKBIA	NFKB inhibitor alpha [Source:HGNC Symbol;Acc:HGNC:7797]
TCONS_00216253	0.167038	0.453417	0.368398	-1.44066	0.0062	TRUE	XLOC_102121	CN165	Putative uncharacterized protein encoded by LINC00596
ENST00000228434	28.9736	78.7211	0.368054	-1.44201	0.0471	TRUE	ENSG00000110848	CD69	CD69 molecule [Source:HGNC Symbol;Acc:HGNC:1694]
ENST00000374672	14.2498	39.2164	0.363363	-1.46052	0.0029	TRUE	ENSG00000136826	KLF4	Kruppel like factor 4 [Source:HGNC Symbol;Acc:HGNC:6348]
TCONS_00032372	0.137089	0.37925	0.361474	-1.46804	0.03415	TRUE	ENSG00000254639	CTD-2589M5.5	novel transcript
TCONS_00103087	0.297542	0.823316	0.361395	-1.46836	0.0036	TRUE	ENSG00000187556	NANOS3	nanos C2HC-type zinc finger 3 [Source:HGNC Symbol;Acc:HGNC:22048]
ENST00000375651	11.1405	30.8714	0.360868	-1.47045	0.0016	TRUE	ENSG00000204389	HSPA1A	heat shock protein family A (Hsp70) member 1A [Source:HGNC Symbol;Acc:HGNC:5232]
ENST00000200453	67.5806	187.539	0.360355	-1.47251	0.0011	TRUE	ENSG00000087074	PPP1R15A	protein phosphatase 1 regulatory subunit 15A [Source:HGNC Symbol;Acc:HGNC:14375]
ENST00000316660	5.85854	16.5415	0.354172	-1.49748	0.0046	TRUE	ENSG00000141682	PMAIP1	phorbol-12-myristate-13-acetate-induced protein 1 [Source:HGNC Symbol;Acc:HGNC:9108]
ENST00000396664	3.0632	8.69366	0.352349	-1.50493	0.0277	TRUE	ENSG00000122644	ARL4A	ADP ribosylation factor like GTPase 4A [Source:HGNC Symbol;Acc:HGNC:695]
ENST00000367029	20.6464	58.891	0.350587	-1.51215	5e-05	TRUE	ENSG00000123689	G0S2	G0/G1 switch 2 [Source:HGNC Symbol;Acc:HGNC:30229]
ENST00000492118	1.72815	5.02283	0.344059	-1.53927	0.0079	TRUE	ENSG00000162772	ATF3	activating transcription factor 3 [Source:HGNC Symbol;Acc:HGNC:785]
TCONS_00132436	1.91977	5.6636	0.338966	-1.56078	0.00805	TRUE	ENSG00000078804	TP53INP2	tumor protein p53 inducible nuclear protein 2 [Source:HGNC Symbol;Acc:HGNC:16104]
TCONS_00132500	0.264613	0.788277	0.335685	-1.57482	0.00325	TRUE	ENSG00000061656	SPAG4	sperm associated antigen 4 [Source:HGNC Symbol;Acc:HGNC:11214]
TCONS_00090941	1.68941	5.12137	0.329875	-1.60002	0.0001	TRUE	ENSG00000261888	AC144831.1	novel transcript
ENST00000400335	0.131848	0.408948	0.322408	-1.63305	0.01675	TRUE	ENSG00000183762	KREMEN1	kringle containing transmembrane protein 1 [Source:HGNC Symbol;Acc:HGNC:17550]
TCONS_00090944	0.197015	0.618109	0.318738	-1.64955	0.0017	TRUE	XLOC_042180	CX062	Putative uncharacterized protein encoded by LINC00269
ENST00000607710	0.554296	1.74553	0.317552	-1.65494	0.00635	TRUE	ENSG00000272384	RP11-44N11.2	novel transcript
ENST00000311922	8.39609	26.9428	0.311626	-1.68211	0.00045	TRUE	ENSG00000173334	TRIB1	tribbles pseudokinase 1 [Source:HGNC Symbol;Acc:HGNC:16891]
ENST00000314933	1.47223	4.73106	0.311184	-1.68416	0.00055	TRUE	ENSG00000173369	C1QB	complement C1q B chain [Source:HGNC Symbol;Acc:HGNC:1242]
ENST00000356917	1.0718	3.48548	0.307504	-1.70132	0.0211	TRUE	ENSG00000095794	CREM	cAMP responsive element modulator [Source:HGNC Symbol;Acc:HGNC:2352]
ENST00000465155	1.13593	3.74235	0.303534	-1.72007	0.0298	TRUE	ENSG00000162772	ATF3	activating transcription factor 3 [Source:HGNC Symbol;Acc:HGNC:785]
ENST00000402322	1.6013	5.27612	0.3035	-1.72024	0.0239	TRUE	ENSG00000173372	C1QA	complement C1q A chain [Source:HGNC Symbol;Acc:HGNC:1241]
ENST00000591360	0.355466	1.17815	0.301715	-1.72874	0.0386	TRUE	ENSG00000267257	RP11-1151B14.4	novel transcript, antisense to ALPK2
ENST00000278175	1.04363	3.46589	0.301115	-1.73161	0.0127	TRUE	ENSG00000148926	ADM	adrenomedullin [Source:HGNC Symbol;Acc:HGNC:259]
ENST00000513626	0.73048	2.43748	0.299687	-1.73848	0.01385	TRUE	ENSG00000248323	LUCAT1	lung cancer associated transcript 1 [Source:HGNC Symbol;Acc:HGNC:48498]
ENST00000338483	2.29359	7.80953	0.293691	-1.76763	0.0145	TRUE	ENSG00000185022	MAFF	MAF bZIP transcription factor F [Source:HGNC Symbol;Acc:HGNC:6780]
TCONS_00028854	0.1339	0.4578	0.292486	-1.77357	0.02825	TRUE	ENSG00000152766	ANKRD22	ankyrin repeat domain 22 [Source:HGNC Symbol;Acc:HGNC:28321]
ENST00000623468	0.35496	1.2392	0.286443	-1.80368	0.0029	TRUE	ENSG00000279164	RP4-737E23.5	TEC
ENST00000378324	0.723589	2.5459	0.284217	-1.81493	0.01975	TRUE	ENSG00000149131	SERPING1	serpin family G member 1 [Source:HGNC Symbol;Acc:HGNC:1228]
TCONS_00049471	0.389976	1.37842	0.282915	-1.82156	0.0001	TRUE	ENSG00000173391	OLR1	oxidized low density lipoprotein receptor 1 [Source:HGNC Symbol;Acc:HGNC:8133]
TCONS_00176449	0.325009	1.15041	0.282516	-1.8236	5e-05	TRUE	ENSG00000248323	LUCAT1	lung cancer associated transcript 1 [Source:HGNC Symbol;Acc:HGNC:48498]
TCONS_00099110	0.161224	0.614234	0.26248	-1.92973	0.00015	TRUE	ENSG00000197632	SERPINB2	serpin family B member 2 [Source:HGNC Symbol;Acc:HGNC:8584]
ENST00000230990	3.10065	12.3126	0.251827	-1.9895	0.0021	TRUE	ENSG00000113070	HBEGF	heparin binding EGF like growth factor [Source:HGNC Symbol;Acc:HGNC:3059]
ENST00000566457	0.279509	1.11955	0.249662	-2.00195	5e-05	TRUE	ENSG00000261026	CTD-3247F14.2	novel transcript, overlapping to EGR3
ENST00000307407	40.7346	164.584	0.2475	-2.0145	5e-05	TRUE	ENSG00000169429	CXCL8	C-X-C motif chemokine ligand 8 [Source:HGNC Symbol;Acc:HGNC:6025]
ENST00000374640	0.304963	1.31282	0.232296	-2.10596	0.0454	TRUE	ENSG00000159189	C1QC	complement C1q C chain [Source:HGNC Symbol;Acc:HGNC:1245]
TCONS_00176729	0.410467	1.77055	0.23183	-2.10886	0.03045	TRUE	XLOC_081732	LORF2	LINE-1 retrotransposable element ORF2 protein
ENST00000378131	0.206833	0.929031	0.222633	-2.16726	0.0251	TRUE	ENSG00000102055	PPP1R2P9	PPP1R2C family member C [Source:HGNC Symbol;Acc:HGNC:16324]
TCONS_00214618	0.659057	3.03123	0.217422	-2.20143	0.0054	TRUE	ENSG00000119508	NR4A3	nuclear receptor subfamily 4 group A member 3 [Source:HGNC Symbol;Acc:HGNC:7982]
ENST00000508487	1.4087	6.71942	0.209646	-2.25397	0.0215	TRUE	ENSG00000081041	CXCL2	C-X-C motif chemokine ligand 2 [Source:HGNC Symbol;Acc:HGNC:4603]
ENST00000367468	1.04515	5.00806	0.208694	-2.26054	0.0458	TRUE	ENSG00000073756	PTGS2	prostaglandin-endoperoxide synthase 2 [Source:HGNC Symbol;Acc:HGNC:9605]
TCONS_00205958	0.17493	0.850208	0.20575	-2.28103	5e-05	TRUE	ENSG00000169439	SDC2	syndecan 2 [Source:HGNC Symbol;Acc:HGNC:10659]
ENST00000244869	0.492138	2.50443	0.196507	-2.34735	0.0226	TRUE	ENSG00000124882	EREG	epiregulin [Source:HGNC Symbol;Acc:HGNC:3443]
ENST00000587358	3.42616	17.5326	0.195417	-2.35538	0.03045	TRUE	ENSG00000125740	FOSB	FosB proto-oncogene, AP-1 transcription factor subunit [Source:HGNC Symbol;Acc:HGNC:3797]
ENST00000440769	0.100469	0.519825	0.193275	-2.37127	0.01385	TRUE	ENSG00000234292	RP11-213H15.1	-
TCONS_00102137	0.0919755	0.515762	0.178329	-2.48739	0.03645	TRUE	XLOC_046895	CX062	Putative uncharacterized protein encoded by LINC00269
TCONS_00214613	0.209093	1.22608	0.170538	-2.55184	0.00095	TRUE	ENSG00000119508	NR4A3	nuclear receptor subfamily 4 group A member 3 [Source:HGNC Symbol;Acc:HGNC:7982]
ENST00000457720	0.186682	1.22311	0.152629	-2.7119	0.0089	TRUE	ENSG00000230013	RP11-217B7.3	novel transcript
TCONS_00014259	0.865452	6.37336	0.135792	-2.88053	0.01655	TRUE	ENSG00000177606	JUN	Jun proto-oncogene, AP-1 transcription factor subunit [Source:HGNC Symbol;Acc:HGNC:6204]
TCONS_00150717	1.03153	9.04114	0.114093	-3.13171	0.00885	TRUE	ENSG00000136603	SKIL	SKI like proto-oncogene [Source:HGNC Symbol;Acc:HGNC:10897]
ENST00000367459	3.8996	34.2446	0.113875	-3.13448	0.0047	TRUE	ENSG00000090104	RGS1	regulator of G protein signaling 1 [Source:HGNC Symbol;Acc:HGNC:9991]
ENST00000611927	0.0701423	1.04246	0.0672854	-3.89357	0.01015	TRUE	ENSG00000273542	HIST1H4K	histone cluster 1 H4 family member k [Source:HGNC Symbol;Acc:HGNC:4784]
ENST00000559021	0.0387802	0.819067	0.0473468	-4.40059	0.0089	TRUE	ENSG00000119660	DPPA5P4	developmental pluripotency associated 5 pseudogene 4 [Source:HGNC Symbol;Acc:HGNC:49665]
ENST00000508794	0.142389	3.05624	0.0465896	-4.42385	0.01835	TRUE	ENSG00000249437	NAIP	NLR family apoptosis inhibitory protein [Source:HGNC Symbol;Acc:HGNC:7634]
ENST00000263341	1.00238	27.6178	0.0362947	-4.78409	0.03175	TRUE	ENSG00000125538	IL1B	interleukin 1 beta [Source:HGNC Symbol;Acc:HGNC:5992]
ENST00000375650	1.80209	62.4027	0.0288784	-5.11386	5e-05	TRUE	ENSG00000204388	HSPA1B	heat shock protein family A (Hsp70) member 1B [Source:HGNC Symbol;Acc:HGNC:5233]
ENST00000382874	0.0165173	0.645215	0.0255997	-5.28773	0.0272	TRUE	ENSG00000121741	ZMYM2	zinc finger MYM-type containing 2 [Source:HGNC Symbol;Acc:HGNC:12989]
ENST00000358701	0.0124572	0.875537	0.0142281	-6.13512	0.04125	TRUE	ENSG00000165661	QSOX2	quiescin sulfhydryl oxidase 2 [Source:HGNC Symbol;Acc:HGNC:30249]
ENST00000445503	0.0136201	1.78861	0.00761491	-7.03696	0.03355	TRUE	ENSG00000116062	MSH6	mutS homolog 6 [Source:HGNC Symbol;Acc:HGNC:7329]
TCONS_00171481	0.00271767	0.360874	0.0075308	-7.05298	0.00595	TRUE	ENSG00000145781	COMMD10	COMM domain containing 10 [Source:HGNC Symbol;Acc:HGNC:30201]
TCONS_00144009	0	0.456288	0	0	0.0478	TRUE	ENSG00000100242	SUN2	Sad1 and UNC84 domain containing 2 [Source:HGNC Symbol;Acc:HGNC:14210]
TCONS_00210404	0	0.737651	0	0	0.00405	TRUE	ENSG00000164924	YWHAZ	tyrosine 3-monooxygenase/tryptophan 5-monooxygenase activation protein zeta [Source:HGNC Symbol;Acc:HGNC:12855]
ENST00000507459	0	0.411442	0	0	0.032	TRUE	ENSG00000204536	CCHCR1	coiled-coil alpha-helical rod protein 1 [Source:HGNC Symbol;Acc:HGNC:13930]
ENST00000587841	0	0.454231	0	0	0.04875	TRUE	ENSG00000167220	HDHD2	haloacid dehalogenase like hydrolase domain containing 2 [Source:HGNC Symbol;Acc:HGNC:25364]
ENST00000512985	0	1.90676	0	0	0.0489	TRUE	ENSG00000134058	CDK7	cyclin dependent kinase 7 [Source:HGNC Symbol;Acc:HGNC:1778]
ENST00000580843	0	0.736558	0	0	0.04115	TRUE	ENSG00000109113	RAB34	RAB34, member RAS oncogene family [Source:HGNC Symbol;Acc:HGNC:16519]
ENST00000263084	0	0.518606	0	0	0.0396	TRUE	ENSG00000108963	DPH1	diphthamide biosynthesis 1 [Source:HGNC Symbol;Acc:HGNC:3003]
ENST00000547420	0	0.390679	0	0	0.03925	TRUE	ENSG00000100916	BRMS1L	BRMS1 like transcriptional repressor [Source:HGNC Symbol;Acc:HGNC:20512]
ENST00000485889	0	1.21668	0	0	0.04675	TRUE	ENSG00000076242	MLH1	mutL homolog 1 [Source:HGNC Symbol;Acc:HGNC:7127]
ENST00000423624	0	1.00153	0	0	0.0495	TRUE	ENSG00000102032	RENBP	renin binding protein [Source:HGNC Symbol;Acc:HGNC:9959]

## Sheet: Coding-potential
Supplementary Table S3. Differentially expressed mRNAs with MT treatment in FM, as determined by RNAseq (n=6) (pval<0.05; FDR<0.1).
Transcript	FM_Post.value	FM_Pre.value	Foldchange (Post/Pre)	log2foldchange	pvalue	significance	gene_id	gene_name	gene_description
ENST00000351205	1.42824	0	inf	inf	0.0345	TRUE	ENSG00000172062	SMN1	survival of motor neuron 1, telomeric [Source:HGNC Symbol;Acc:HGNC:11117]
ENST00000396811	0.414546	0	inf	inf	0.0373	TRUE	ENSG00000100211	CBY1	chibby family member 1, beta catenin antagonist [Source:HGNC Symbol;Acc:HGNC:1307]
ENST00000399461	0.567139	0	inf	inf	0.0427	TRUE	ENSG00000167526	RPL13	ribosomal protein L13 [Source:HGNC Symbol;Acc:HGNC:10303]
ENST00000451708	0.387232	0	inf	inf	0.0345	TRUE	ENSG00000187098	MITF	melanocyte inducing transcription factor [Source:HGNC Symbol;Acc:HGNC:7105]
ENST00000492985	0.370471	0	inf	inf	0.05	TRUE	ENSG00000115137	DNAJC27	DnaJ heat shock protein family (Hsp40) member C27 [Source:HGNC Symbol;Acc:HGNC:30290]
ENST00000528611	2.41233	0	inf	inf	0.05	TRUE	ENSG00000127603	MACF1	microtubule-actin crosslinking factor 1 [Source:HGNC Symbol;Acc:HGNC:13664]
ENST00000587258	0.423065	0	inf	inf	0.0393	TRUE	ENSG00000132478	UNK	unkempt family zinc finger [Source:HGNC Symbol;Acc:HGNC:29369]
ENST00000591438	0.857046	0	inf	inf	0.04435	TRUE	ENSG00000004777	ARHGAP33	Rho GTPase activating protein 33 [Source:HGNC Symbol;Acc:HGNC:23085]
ENST00000361763	116.22	29.0968	3.99425	1.99793	0.0001	TRUE	ENSG00000198851	CD3E	CD3e molecule [Source:HGNC Symbol;Acc:HGNC:1674]
ENST00000382435	0.670344	0.217387	3.08364	1.62463	0.0073	TRUE	ENSG00000177710	SLC35G5	solute carrier family 35 member G5 [Source:HGNC Symbol;Acc:HGNC:15546]
ENST00000537055	0.568902	0.283459	2.007	1.00504	0.0281	TRUE	ENSG00000127903	ZNF835	zinc finger protein 835 [Source:HGNC Symbol;Acc:HGNC:34332]
ENST00000371279	0.91737	0.499216	1.83762	0.877839	0.04785	TRUE	ENSG00000162396	PARS2	prolyl-tRNA synthetase 2, mitochondrial [Source:HGNC Symbol;Acc:HGNC:30563]
ENST00000367941	5.57235	3.53612	1.57584	0.656121	0.04125	TRUE	ENSG00000079950	STX7	syntaxin 7 [Source:HGNC Symbol;Acc:HGNC:11442]
ENST00000296027	5.76318	3.71474	1.55144	0.633605	0.02545	TRUE	ENSG00000163735	CXCL5	C-X-C motif chemokine ligand 5 [Source:HGNC Symbol;Acc:HGNC:10642]
ENST00000307271	20.6445	14.0276	1.47171	0.557489	0.0073	TRUE	ENSG00000171115	GIMAP8	GTPase, IMAP family member 8 [Source:HGNC Symbol;Acc:HGNC:21792]
ENST00000399220	76.4694	53.082	1.44059	0.526659	0.0176	TRUE	ENSG00000168329	CX3CR1	C-X3-C motif chemokine receptor 1 [Source:HGNC Symbol;Acc:HGNC:2558]
ENST00000296028	423.176	299.796	1.41155	0.497276	0.03415	TRUE	ENSG00000163736	PPBP	pro-platelet basic protein [Source:HGNC Symbol;Acc:HGNC:9240]
ENST00000442253	5.83449	4.20993	1.38589	0.47081	0.04635	TRUE	ENSG00000170915	PAQR8	progestin and adipoQ receptor family member 8 [Source:HGNC Symbol;Acc:HGNC:15708]
ENST00000296029	200.459	145.839	1.37452	0.458931	0.02505	TRUE	ENSG00000163737	PF4	platelet factor 4 [Source:HGNC Symbol;Acc:HGNC:8861]
ENST00000304141	52.6702	39.3078	1.33994	0.422171	0.0332	TRUE	ENSG00000168497	SDPR	caveolae associated protein 2 [Source:HGNC Symbol;Acc:HGNC:10690]
ENST00000369838	12.2867	9.31338	1.31925	0.399719	0.04775	TRUE	ENSG00000198478	SH3BGRL2	SH3 domain binding glutamate rich protein like 2 [Source:HGNC Symbol;Acc:HGNC:15567]
ENST00000367460	54.5804	41.3812	1.31897	0.399408	0.0498	TRUE	ENSG00000150681	RGS18	regulator of G protein signaling 18 [Source:HGNC Symbol;Acc:HGNC:14261]
ENST00000391770	63.5213	86.4236	0.734999	-0.444184	0.0328	TRUE	ENSG00000179820	MYADM	myeloid associated differentiation marker [Source:HGNC Symbol;Acc:HGNC:7544]
ENST00000360110	8.52057	11.6504	0.731354	-0.451356	0.0429	TRUE	ENSG00000072274	TFRC	transferrin receptor [Source:HGNC Symbol;Acc:HGNC:11763]
ENST00000377044	11.261	15.4115	0.730688	-0.45267	0.0489	TRUE	ENSG00000135048	TMEM2	cell migration inducing hyaluronidase 2 [Source:HGNC Symbol;Acc:HGNC:11869]
ENST00000290551	140.567	192.705	0.729441	-0.455133	0.0313	TRUE	ENSG00000159388	BTG2	BTG anti-proliferation factor 2 [Source:HGNC Symbol;Acc:HGNC:1131]
ENST00000526991	32.4298	44.723	0.725126	-0.463699	0.035	TRUE	ENSG00000255112	CHMP1B	charged multivesicular body protein 1B [Source:HGNC Symbol;Acc:HGNC:24287]
ENST00000300952	32.2265	44.8925	0.717859	-0.478228	0.04035	TRUE	ENSG00000167470	MIDN	midnolin [Source:HGNC Symbol;Acc:HGNC:16298]
ENST00000303004	75.7772	106.364	0.712433	-0.489178	0.0428	TRUE	ENSG00000172216	CEBPB	CCAAT enhancer binding protein beta [Source:HGNC Symbol;Acc:HGNC:1834]
ENST00000242465	271.841	382.94	0.709879	-0.494355	0.04005	TRUE	ENSG00000122862	SRGN	serglycin [Source:HGNC Symbol;Acc:HGNC:9361]
ENST00000263960	11.6733	16.5413	0.705706	-0.502856	0.04725	TRUE	ENSG00000115520	COQ10B	coenzyme Q10B [Source:HGNC Symbol;Acc:HGNC:25819]
ENST00000264444	12.3316	17.8046	0.692608	-0.529886	0.0492	TRUE	ENSG00000059728	MXD1	MAX dimerization protein 1 [Source:HGNC Symbol;Acc:HGNC:6761]
ENST00000295924	10.7353	15.596	0.688337	-0.538813	0.02835	TRUE	ENSG00000163659	TIPARP	TCDD inducible poly(ADP-ribose) polymerase [Source:HGNC Symbol;Acc:HGNC:23696]
ENST00000375856	13.8553	20.4774	0.676614	-0.563594	0.04555	TRUE	ENSG00000185950	IRS2	insulin receptor substrate 2 [Source:HGNC Symbol;Acc:HGNC:6126]
ENST00000269389	17.3261	25.7301	0.673379	-0.570509	0.02245	TRUE	ENSG00000141574	SECTM1	secreted and transmembrane 1 [Source:HGNC Symbol;Acc:HGNC:10707]
ENST00000235382	147.187	220.012	0.668995	-0.57993	0.0215	TRUE	ENSG00000116741	RGS2	regulator of G protein signaling 2 [Source:HGNC Symbol;Acc:HGNC:9998]
ENST00000216039	14.8562	22.3636	0.664303	-0.590087	0.01445	TRUE	ENSG00000100221	JOSD1	Josephin domain containing 1 [Source:HGNC Symbol;Acc:HGNC:28953]
ENST00000331569	9.36967	14.1361	0.662819	-0.593312	0.00765	TRUE	ENSG00000183779	ZNF703	zinc finger protein 703 [Source:HGNC Symbol;Acc:HGNC:25883]
ENST00000367568	28.1754	43.2507	0.651444	-0.618288	0.033	TRUE	ENSG00000135604	STX11	syntaxin 11 [Source:HGNC Symbol;Acc:HGNC:11429]
ENST00000324460	44.8625	69.0418	0.649788	-0.621962	0.0083	TRUE	ENSG00000044574	HSPA5	heat shock protein family A (Hsp70) member 5 [Source:HGNC Symbol;Acc:HGNC:5238]
ENST00000256495	34.1121	52.6433	0.647986	-0.625966	0.02325	TRUE	ENSG00000134107	BHLHE40	basic helix-loop-helix family member e40 [Source:HGNC Symbol;Acc:HGNC:1046]
ENST00000377275	4.46435	6.89954	0.64705	-0.62805	0.012	TRUE	ENSG00000165997	ARL5B	ADP ribosylation factor like GTPase 5B [Source:HGNC Symbol;Acc:HGNC:23052]
ENST00000367188	34.4549	53.3356	0.646002	-0.63039	0.01195	TRUE	ENSG00000158615	PPP1R15B	protein phosphatase 1 regulatory subunit 15B [Source:HGNC Symbol;Acc:HGNC:14951]
ENST00000264716	35.6433	55.6464	0.640532	-0.642657	0.04	TRUE	ENSG00000075426	FOSL2	FOS like 2, AP-1 transcription factor subunit [Source:HGNC Symbol;Acc:HGNC:3798]
ENST00000355085	36.0314	56.2942	0.640055	-0.643733	0.0054	TRUE	ENSG00000197405	C5AR1	complement C5a receptor 1 [Source:HGNC Symbol;Acc:HGNC:1338]
ENST00000296140	14.9398	23.3807	0.63898	-0.646162	0.0046	TRUE	ENSG00000163823	CCR1	C-C motif chemokine receptor 1 [Source:HGNC Symbol;Acc:HGNC:1602]
ENST00000379389	27.6459	43.3594	0.637599	-0.649279	0.01995	TRUE	ENSG00000187608	ISG15	ISG15 ubiquitin-like modifier [Source:HGNC Symbol;Acc:HGNC:4053]
ENST00000398598	13.9512	22.0471	0.632791	-0.6602	0.02205	TRUE	ENSG00000157601	MX1	MX dynamin like GTPase 1 [Source:HGNC Symbol;Acc:HGNC:7532]
ENST00000254998	9.60196	15.1959	0.631878	-0.662282	0.01995	TRUE	ENSG00000132661	NXT1	nuclear transport factor 2 like export factor 1 [Source:HGNC Symbol;Acc:HGNC:15913]
ENST00000278071	6.4247	10.2194	0.628677	-0.669614	0.0202	TRUE	ENSG00000148841	ITPRIP	inositol 1,4,5-trisphosphate receptor interacting protein [Source:HGNC Symbol;Acc:HGNC:29370]
ENST00000313624	5.85953	9.35639	0.62626	-0.675168	0.0188	TRUE	ENSG00000133106	EPSTI1	epithelial stromal interaction 1 [Source:HGNC Symbol;Acc:HGNC:16465]
ENST00000215631	31.8134	50.9581	0.624305	-0.679677	0.0211	TRUE	ENSG00000099860	GADD45B	growth arrest and DNA damage inducible beta [Source:HGNC Symbol;Acc:HGNC:4096]
ENST00000307365	39.4726	63.7419	0.619257	-0.69139	0.00385	TRUE	ENSG00000168209	DDIT4	DNA damage inducible transcript 4 [Source:HGNC Symbol;Acc:HGNC:24944]
ENST00000376495	30.7815	50.1381	0.613934	-0.703843	0.0176	TRUE	ENSG00000165312	OTUD1	OTU deubiquitinase 1 [Source:HGNC Symbol;Acc:HGNC:27346]
ENST00000327155	1.9739	3.22227	0.612581	-0.70703	0.04195	TRUE	ENSG00000101773	RBBP8	RB binding protein 8, endonuclease [Source:HGNC Symbol;Acc:HGNC:9891]
ENST00000480614	1.44003	2.35443	0.611626	-0.709285	0.04635	TRUE	ENSG00000112715	VEGFA	vascular endothelial growth factor A [Source:HGNC Symbol;Acc:HGNC:12680]
ENST00000371045	18.0413	29.6341	0.608802	-0.715957	0.00055	TRUE	ENSG00000184588	PDE4B	phosphodiesterase 4B [Source:HGNC Symbol;Acc:HGNC:8781]
ENST00000368605	6.05667	9.95487	0.608413	-0.716877	0.0424	TRUE	ENSG00000188820	FAM26F	calcium homeostasis modulator family member 6 [Source:HGNC Symbol;Acc:HGNC:33391]
ENST00000606142	14.1272	23.61	0.598357	-0.740925	0.02275	TRUE	ENSG00000002549	LAP3	leucine aminopeptidase 3 [Source:HGNC Symbol;Acc:HGNC:18449]
ENST00000330871	51.7681	88.0488	0.587948	-0.76624	0.0003	TRUE	ENSG00000184557	SOCS3	suppressor of cytokine signaling 3 [Source:HGNC Symbol;Acc:HGNC:19391]
ENST00000449264	9.43146	16.1385	0.584407	-0.774951	0.0046	TRUE	ENSG00000232810	TNF	tumor necrosis factor [Source:HGNC Symbol;Acc:HGNC:11892]
ENST00000337478	12.6817	21.7116	0.584098	-0.775721	0.00275	TRUE	ENSG00000148841	ITPRIP	inositol 1,4,5-trisphosphate receptor interacting protein [Source:HGNC Symbol;Acc:HGNC:29370]
ENST00000264832	9.74605	16.7131	0.583138	-0.77809	0.00185	TRUE	ENSG00000090339	ICAM1	intercellular adhesion molecule 1 [Source:HGNC Symbol;Acc:HGNC:5344]
ENST00000617290	15.6568	27.2811	0.573906	-0.801113	0.04755	TRUE	ENSG00000277443	MARCKS	myristoylated alanine rich protein kinase C substrate [Source:HGNC Symbol;Acc:HGNC:6759]
ENST00000292433	127.189	223.59	0.568849	-0.81388	0.0117	TRUE	ENSG00000160888	IER2	immediate early response 2 [Source:HGNC Symbol;Acc:HGNC:28871]
ENST00000378474	10.7099	18.9115	0.566317	-0.820324	0.01805	TRUE	ENSG00000165175	MID1IP1	MID1 interacting protein 1 [Source:HGNC Symbol;Acc:HGNC:20715]
ENST00000615868	12.5735	22.3632	0.562241	-0.830744	0.04285	TRUE	ENSG00000278463	HIST1H2AB	histone cluster 1 H2A family member b [Source:HGNC Symbol;Acc:HGNC:4734]
ENST00000621411	21.9207	39.8534	0.550033	-0.862407	0.0458	TRUE	ENSG00000274267	HIST1H3B	histone cluster 1 H3 family member b [Source:HGNC Symbol;Acc:HGNC:4776]
ENST00000241393	212.974	387.514	0.54959	-0.863569	0.0036	TRUE	ENSG00000121966	CXCR4	C-X-C motif chemokine receptor 4 [Source:HGNC Symbol;Acc:HGNC:2561]
ENST00000361157	20.6475	37.5795	0.549435	-0.863977	0.00185	TRUE	ENSG00000126709	IFI6	interferon alpha inducible protein 6 [Source:HGNC Symbol;Acc:HGNC:4054]
ENST00000256951	0.653643	1.19923	0.545052	-0.875527	0.02565	TRUE	ENSG00000134531	EMP1	epithelial membrane protein 1 [Source:HGNC Symbol;Acc:HGNC:3333]
ENST00000406043	1.83225	3.38204	0.541759	-0.884281	0.02525	TRUE	ENSG00000165506	DNAAF2	dynein axonemal assembly factor 2 [Source:HGNC Symbol;Acc:HGNC:20188]
ENST00000396663	2.98898	5.51734	0.541743	-0.884321	0.02415	TRUE	ENSG00000122644	ARL4A	ADP ribosylation factor like GTPase 4A [Source:HGNC Symbol;Acc:HGNC:695]
ENST00000597629	302.605	566.684	0.533992	-0.905111	0.00615	TRUE	ENSG00000128016	ZFP36	ZFP36 ring finger protein [Source:HGNC Symbol;Acc:HGNC:12862]
ENST00000254322	68.4111	129.678	0.527546	-0.922628	0.00425	TRUE	ENSG00000132002	DNAJB1	DnaJ heat shock protein family (Hsp40) member B1 [Source:HGNC Symbol;Acc:HGNC:5270]
ENST00000288943	47.6877	90.7936	0.525232	-0.928973	0.0016	TRUE	ENSG00000158050	DUSP2	dual specificity phosphatase 2 [Source:HGNC Symbol;Acc:HGNC:3068]
ENST00000075120	30.9191	59.0171	0.523901	-0.932633	0.00965	TRUE	ENSG00000059804	SLC2A3	solute carrier family 2 member 3 [Source:HGNC Symbol;Acc:HGNC:11007]
ENST00000287590	2.31602	4.51181	0.513324	-0.962056	0.00315	TRUE	ENSG00000156966	B3GNT7	UDP-GlcNAc:betaGal beta-1,3-N-acetylglucosaminyltransferase 7 [Source:HGNC Symbol;Acc:HGNC:18811]
ENST00000272233	73.2634	143.501	0.510543	-0.969901	0.0008	TRUE	ENSG00000143878	RHOB	ras homolog family member B [Source:HGNC Symbol;Acc:HGNC:668]
ENST00000449416	2.46126	4.8934	0.502975	-0.991439	0.03375	TRUE	ENSG00000130844	ZNF331	zinc finger protein 331 [Source:HGNC Symbol;Acc:HGNC:15489]
ENST00000367577	20.497	40.7675	0.502778	-0.992003	5e-05	TRUE	ENSG00000162783	IER5	immediate early response 5 [Source:HGNC Symbol;Acc:HGNC:5393]
ENST00000369448	21.5097	43.1226	0.498803	-1.00346	5e-05	TRUE	ENSG00000183508	FAM46C	terminal nucleotidyltransferase 5C [Source:HGNC Symbol;Acc:HGNC:24712]
ENST00000326172	32.6271	66.8367	0.488161	-1.03457	0.02945	TRUE	ENSG00000144802	NFKBIZ	NFKB inhibitor zeta [Source:HGNC Symbol;Acc:HGNC:29805]
ENST00000242480	3.61705	7.42934	0.48686	-1.03842	0.0129	TRUE	ENSG00000122877	EGR2	early growth response 2 [Source:HGNC Symbol;Acc:HGNC:3239]
ENST00000297689	11.9275	24.8503	0.479974	-1.05897	0.0231	TRUE	ENSG00000165030	NFIL3	nuclear factor, interleukin 3 regulated [Source:HGNC Symbol;Acc:HGNC:7787]
ENST00000370626	1.7777	3.73306	0.476205	-1.07034	0.0068	TRUE	ENSG00000119986	AVPI1	arginine vasopressin induced 1 [Source:HGNC Symbol;Acc:HGNC:30898]
ENST00000623655	0.296613	0.63085	0.47018	-1.08871	0.02855	TRUE	ENSG00000280303	ERICD	E2F1-regulated inhibitor of cell death [Source:HGNC Symbol;Acc:HGNC:49404]
ENST00000301599	1.48649	3.1776	0.467803	-1.09602	0.01775	TRUE	ENSG00000167874	TMEM88	transmembrane protein 88 [Source:HGNC Symbol;Acc:HGNC:32371]
ENST00000369583	7.08678	15.2272	0.465403	-1.10345	0.01745	TRUE	ENSG00000138166	DUSP5	dual specificity phosphatase 5 [Source:HGNC Symbol;Acc:HGNC:3071]
ENST00000302754	547.721	1178.82	0.464635	-1.10583	0.0027	TRUE	ENSG00000171223	JUNB	JunB proto-oncogene, AP-1 transcription factor subunit [Source:HGNC Symbol;Acc:HGNC:6205]
ENST00000602540	1.1168	2.41348	0.462734	-1.11175	0.00835	TRUE	ENSG00000139289	PHLDA1	pleckstrin homology like domain family A member 1 [Source:HGNC Symbol;Acc:HGNC:8933]
ENST00000259874	22.806	49.5082	0.460651	-1.11825	0.0002	TRUE	ENSG00000137331	IER3	immediate early response 3 [Source:HGNC Symbol;Acc:HGNC:5392]
ENST00000399808	57.5762	125.068	0.460359	-1.11917	0.0003	TRUE	ENSG00000142089	IFITM3	interferon induced transmembrane protein 3 [Source:HGNC Symbol;Acc:HGNC:5414]
ENST00000370751	2.11063	4.68872	0.450151	-1.15152	0.00025	TRUE	ENSG00000137959	IFI44L	interferon induced protein 44 like [Source:HGNC Symbol;Acc:HGNC:17817]
ENST00000377103	1.30687	2.91557	0.448238	-1.15767	0.00045	TRUE	ENSG00000178726	THBD	thrombomodulin [Source:HGNC Symbol;Acc:HGNC:11784]
ENST00000244741	22.1101	50.5307	0.437558	-1.19245	0.00015	TRUE	ENSG00000124762	CDKN1A	cyclin dependent kinase inhibitor 1A [Source:HGNC Symbol;Acc:HGNC:1784]
ENST00000239938	42.8883	98.023	0.437533	-1.19254	0.0002	TRUE	ENSG00000120738	EGR1	early growth response 1 [Source:HGNC Symbol;Acc:HGNC:3238]
ENST00000320868	27.1574	62.1951	0.436649	-1.19546	0.002	TRUE	ENSG00000206172	HBA1	hemoglobin subunit alpha 1 [Source:HGNC Symbol;Acc:HGNC:4823]
ENST00000333628	0.528712	1.22499	0.431605	-1.21221	0.02195	TRUE	ENSG00000137267	TUBB2A	tubulin beta 2A class IIa [Source:HGNC Symbol;Acc:HGNC:12412]
ENST00000621687	3.76445	8.73214	0.431103	-1.2139	0.04125	TRUE	ENSG00000121864	ZNF639	zinc finger protein 639 [Source:HGNC Symbol;Acc:HGNC:30950]
ENST00000273153	27.9976	65.0362	0.430493	-1.21594	5e-05	TRUE	ENSG00000144655	CSRNP1	cysteine and serine rich nuclear protein 1 [Source:HGNC Symbol;Acc:HGNC:14300]
ENST00000340093	10.1097	23.8291	0.424259	-1.23698	0.00035	TRUE	ENSG00000011422	PLAUR	plasminogen activator, urokinase receptor [Source:HGNC Symbol;Acc:HGNC:9053]
ENST00000215781	10.0782	23.9602	0.420623	-1.24941	0.01385	TRUE	ENSG00000099985	OSM	oncostatin M [Source:HGNC Symbol;Acc:HGNC:8506]
ENST00000357949	3.02653	7.21969	0.419205	-1.25427	0.00015	TRUE	ENSG00000197019	SERTAD1	SERTA domain containing 1 [Source:HGNC Symbol;Acc:HGNC:17932]
ENST00000373313	28.2826	69.9243	0.404475	-1.30588	5e-05	TRUE	ENSG00000204103	MAFB	MAF bZIP transcription factor B [Source:HGNC Symbol;Acc:HGNC:6408]
ENST00000613488	4.50433	11.1532	0.40386	-1.30808	5e-05	TRUE	ENSG00000275993	CH507-42P11.8	salt inducible kinase 1B (putative) [Source:HGNC Symbol;Acc:HGNC:52389]
ENST00000376112	2.78986	6.92735	0.402731	-1.31211	0.0332	TRUE	ENSG00000125968	ID1	inhibitor of DNA binding 1, HLH protein [Source:HGNC Symbol;Acc:HGNC:5360]
ENST00000528880	2.27031	5.69299	0.39879	-1.3263	0.00975	TRUE	ENSG00000255398	HCAR3	hydroxycarboxylic acid receptor 3 [Source:HGNC Symbol;Acc:HGNC:16824]
ENST00000328880	1.77201	4.45646	0.397627	-1.33051	0.01335	TRUE	ENSG00000182782	HCAR2	hydroxycarboxylic acid receptor 2 [Source:HGNC Symbol;Acc:HGNC:24827]
ENST00000222553	11.9428	30.1914	0.39557	-1.33799	0.0001	TRUE	ENSG00000105835	NAMPT	nicotinamide phosphoribosyltransferase [Source:HGNC Symbol;Acc:HGNC:30092]
ENST00000397806	139.994	354.549	0.394851	-1.34062	0.0054	TRUE	ENSG00000188536	HBA2	hemoglobin subunit alpha 2 [Source:HGNC Symbol;Acc:HGNC:4824]
ENST00000528600	64.5399	164.043	0.393433	-1.34581	0.0174	TRUE	ENSG00000198851	CD3E	CD3e molecule [Source:HGNC Symbol;Acc:HGNC:1674]
ENST00000237305	13.9606	35.5195	0.39304	-1.34725	0.03305	TRUE	ENSG00000118515	SGK1	serum/glucocorticoid regulated kinase 1 [Source:HGNC Symbol;Acc:HGNC:10810]
ENST00000436139	3.12892	8.02824	0.389739	-1.35942	5e-05	TRUE	ENSG00000138670	RASGEF1B	RasGEF domain family member 1B [Source:HGNC Symbol;Acc:HGNC:24881]
ENST00000316554	0.236155	0.615587	0.383626	-1.38223	0.01805	TRUE	ENSG00000177875	CCDC184	coiled-coil domain containing 184 [Source:HGNC Symbol;Acc:HGNC:33749]
ENST00000379775	6.77581	17.804	0.380578	-1.39374	0.0007	TRUE	ENSG00000170525	PFKFB3	6-phosphofructo-2-kinase/fructose-2,6-biphosphatase 3 [Source:HGNC Symbol;Acc:HGNC:8874]
ENST00000262418	2.36731	6.26502	0.377862	-1.40407	0.0203	TRUE	ENSG00000004939	SLC4A1	solute carrier family 4 member 1 (Diego blood group) [Source:HGNC Symbol;Acc:HGNC:11027]
ENST00000270162	0.634225	1.68599	0.376174	-1.41053	5e-05	TRUE	ENSG00000142178	SIK1	salt inducible kinase 1 [Source:HGNC Symbol;Acc:HGNC:11142]
ENST00000216797	125.398	340.17	0.368633	-1.43975	0.00305	TRUE	ENSG00000100906	NFKBIA	NFKB inhibitor alpha [Source:HGNC Symbol;Acc:HGNC:7797]
ENST00000228434	28.9736	78.7211	0.368054	-1.44201	0.0471	TRUE	ENSG00000110848	CD69	CD69 molecule [Source:HGNC Symbol;Acc:HGNC:1694]
ENST00000374672	14.2498	39.2164	0.363363	-1.46052	0.0029	TRUE	ENSG00000136826	KLF4	Kruppel like factor 4 [Source:HGNC Symbol;Acc:HGNC:6348]
ENST00000375651	11.1405	30.8714	0.360868	-1.47045	0.0016	TRUE	ENSG00000204389	HSPA1A	heat shock protein family A (Hsp70) member 1A [Source:HGNC Symbol;Acc:HGNC:5232]
ENST00000200453	67.5806	187.539	0.360355	-1.47251	0.0011	TRUE	ENSG00000087074	PPP1R15A	protein phosphatase 1 regulatory subunit 15A [Source:HGNC Symbol;Acc:HGNC:14375]
ENST00000316660	5.85854	16.5415	0.354172	-1.49748	0.0046	TRUE	ENSG00000141682	PMAIP1	phorbol-12-myristate-13-acetate-induced protein 1 [Source:HGNC Symbol;Acc:HGNC:9108]
ENST00000396664	3.0632	8.69366	0.352349	-1.50493	0.0277	TRUE	ENSG00000122644	ARL4A	ADP ribosylation factor like GTPase 4A [Source:HGNC Symbol;Acc:HGNC:695]
ENST00000367029	20.6464	58.891	0.350587	-1.51215	5e-05	TRUE	ENSG00000123689	G0S2	G0/G1 switch 2 [Source:HGNC Symbol;Acc:HGNC:30229]
ENST00000492118	1.72815	5.02283	0.344059	-1.53927	0.0079	TRUE	ENSG00000162772	ATF3	activating transcription factor 3 [Source:HGNC Symbol;Acc:HGNC:785]
ENST00000400335	0.131848	0.408948	0.322408	-1.63305	0.01675	TRUE	ENSG00000183762	KREMEN1	kringle containing transmembrane protein 1 [Source:HGNC Symbol;Acc:HGNC:17550]
ENST00000311922	8.39609	26.9428	0.311626	-1.68211	0.00045	TRUE	ENSG00000173334	TRIB1	tribbles pseudokinase 1 [Source:HGNC Symbol;Acc:HGNC:16891]
ENST00000314933	1.47223	4.73106	0.311184	-1.68416	0.00055	TRUE	ENSG00000173369	C1QB	complement C1q B chain [Source:HGNC Symbol;Acc:HGNC:1242]
ENST00000356917	1.0718	3.48548	0.307504	-1.70132	0.0211	TRUE	ENSG00000095794	CREM	cAMP responsive element modulator [Source:HGNC Symbol;Acc:HGNC:2352]
ENST00000465155	1.13593	3.74235	0.303534	-1.72007	0.0298	TRUE	ENSG00000162772	ATF3	activating transcription factor 3 [Source:HGNC Symbol;Acc:HGNC:785]
ENST00000402322	1.6013	5.27612	0.3035	-1.72024	0.0239	TRUE	ENSG00000173372	C1QA	complement C1q A chain [Source:HGNC Symbol;Acc:HGNC:1241]
ENST00000278175	1.04363	3.46589	0.301115	-1.73161	0.0127	TRUE	ENSG00000148926	ADM	adrenomedullin [Source:HGNC Symbol;Acc:HGNC:259]
ENST00000513626	0.73048	2.43748	0.299687	-1.73848	0.01385	TRUE	ENSG00000248323	LUCAT1	lung cancer associated transcript 1 [Source:HGNC Symbol;Acc:HGNC:48498]
ENST00000338483	2.29359	7.80953	0.293691	-1.76763	0.0145	TRUE	ENSG00000185022	MAFF	MAF bZIP transcription factor F [Source:HGNC Symbol;Acc:HGNC:6780]
ENST00000378324	0.723589	2.5459	0.284217	-1.81493	0.01975	TRUE	ENSG00000149131	SERPING1	serpin family G member 1 [Source:HGNC Symbol;Acc:HGNC:1228]
ENST00000230990	3.10065	12.3126	0.251827	-1.9895	0.0021	TRUE	ENSG00000113070	HBEGF	heparin binding EGF like growth factor [Source:HGNC Symbol;Acc:HGNC:3059]
ENST00000307407	40.7346	164.584	0.2475	-2.0145	5e-05	TRUE	ENSG00000169429	CXCL8	C-X-C motif chemokine ligand 8 [Source:HGNC Symbol;Acc:HGNC:6025]
ENST00000374640	0.304963	1.31282	0.232296	-2.10596	0.0454	TRUE	ENSG00000159189	C1QC	complement C1q C chain [Source:HGNC Symbol;Acc:HGNC:1245]
ENST00000378131	0.206833	0.929031	0.222633	-2.16726	0.0251	TRUE	ENSG00000102055	PPP1R2P9	PPP1R2C family member C [Source:HGNC Symbol;Acc:HGNC:16324]
ENST00000508487	1.4087	6.71942	0.209646	-2.25397	0.0215	TRUE	ENSG00000081041	CXCL2	C-X-C motif chemokine ligand 2 [Source:HGNC Symbol;Acc:HGNC:4603]
ENST00000367468	1.04515	5.00806	0.208694	-2.26054	0.0458	TRUE	ENSG00000073756	PTGS2	prostaglandin-endoperoxide synthase 2 [Source:HGNC Symbol;Acc:HGNC:9605]
ENST00000244869	0.492138	2.50443	0.196507	-2.34735	0.0226	TRUE	ENSG00000124882	EREG	epiregulin [Source:HGNC Symbol;Acc:HGNC:3443]
ENST00000587358	3.42616	17.5326	0.195417	-2.35538	0.03045	TRUE	ENSG00000125740	FOSB	FosB proto-oncogene, AP-1 transcription factor subunit [Source:HGNC Symbol;Acc:HGNC:3797]
ENST00000367459	3.8996	34.2446	0.113875	-3.13448	0.0047	TRUE	ENSG00000090104	RGS1	regulator of G protein signaling 1 [Source:HGNC Symbol;Acc:HGNC:9991]
ENST00000611927	0.0701423	1.04246	0.0672854	-3.89357	0.01015	TRUE	ENSG00000273542	HIST1H4K	histone cluster 1 H4 family member k [Source:HGNC Symbol;Acc:HGNC:4784]
ENST00000508794	0.142389	3.05624	0.0465896	-4.42385	0.01835	TRUE	ENSG00000249437	NAIP	NLR family apoptosis inhibitory protein [Source:HGNC Symbol;Acc:HGNC:7634]
ENST00000263341	1.00238	27.6178	0.0362947	-4.78409	0.03175	TRUE	ENSG00000125538	IL1B	interleukin 1 beta [Source:HGNC Symbol;Acc:HGNC:5992]
ENST00000375650	1.80209	62.4027	0.0288784	-5.11386	5e-05	TRUE	ENSG00000204388	HSPA1B	heat shock protein family A (Hsp70) member 1B [Source:HGNC Symbol;Acc:HGNC:5233]
ENST00000382874	0.0165173	0.645215	0.0255997	-5.28773	0.0272	TRUE	ENSG00000121741	ZMYM2	zinc finger MYM-type containing 2 [Source:HGNC Symbol;Acc:HGNC:12989]
ENST00000358701	0.0124572	0.875537	0.0142281	-6.13512	0.04125	TRUE	ENSG00000165661	QSOX2	quiescin sulfhydryl oxidase 2 [Source:HGNC Symbol;Acc:HGNC:30249]
ENST00000445503	0.0136201	1.78861	0.00761491	-7.03696	0.03355	TRUE	ENSG00000116062	MSH6	mutS homolog 6 [Source:HGNC Symbol;Acc:HGNC:7329]
ENST00000263084	0	0.518606	0	0	0.0396	TRUE	ENSG00000108963	DPH1	diphthamide biosynthesis 1 [Source:HGNC Symbol;Acc:HGNC:3003]
ENST00000423624	0	1.00153	0	0	0.0495	TRUE	ENSG00000102032	RENBP	renin binding protein [Source:HGNC Symbol;Acc:HGNC:9959]
ENST00000485889	0	1.21668	0	0	0.04675	TRUE	ENSG00000076242	MLH1	mutL homolog 1 [Source:HGNC Symbol;Acc:HGNC:7127]
ENST00000507459	0	0.411442	0	0	0.032	TRUE	ENSG00000204536	CCHCR1	coiled-coil alpha-helical rod protein 1 [Source:HGNC Symbol;Acc:HGNC:13930]
ENST00000512985	0	1.90676	0	0	0.0489	TRUE	ENSG00000134058	CDK7	cyclin dependent kinase 7 [Source:HGNC Symbol;Acc:HGNC:1778]
ENST00000547420	0	0.390679	0	0	0.03925	TRUE	ENSG00000100916	BRMS1L	BRMS1 like transcriptional repressor [Source:HGNC Symbol;Acc:HGNC:20512]
ENST00000580843	0	0.736558	0	0	0.04115	TRUE	ENSG00000109113	RAB34	RAB34, member RAS oncogene family [Source:HGNC Symbol;Acc:HGNC:16519]
ENST00000587841	0	0.454231	0	0	0.04875	TRUE	ENSG00000167220	HDHD2	haloacid dehalogenase like hydrolase domain containing 2 [Source:HGNC Symbol;Acc:HGNC:25364]
