# Supplementary material for: Manual Therapy Improves Fibromyalgia Symptoms by Downregulating SIK1
Source: Int J Mol Sci. 2024 Sep 1;25(17):9523. doi: 10.3390/ijms25179523 (PMC11394909; doi:10.3390/ijms25179523)
Supplement: Supplementary file 1 [file ijms-25-09523-s001.zip › Supplementary Table S5.xlsx]

## Sheet: FM_Post_vs_FM_Pre.GOenrich
Supplementary Table S5. GO enriched pathways with MT treatment in PBMCs from FM (n=38)
Category	ID	Description	GeneRatio	BgRatio	pvalue	padj	Count	geneID
BP	GO:0006950	response to stress	95|219	4658|21090	3.433e-13	4.2569e-11	95	ENSG00000124731,ENSG00000174010,ENSG00000158615,ENSG00000134480,ENSG00000132326,ENSG00000162783,ENSG00000168329,ENSG00000116062,ENSG00000159189,ENSG00000273542,ENSG00000168209,ENSG00000081041,ENSG00000076242,ENSG00000162772,ENSG00000142089,ENSG00000165029,ENSG00000173846,ENSG00000125538,ENSG00000109321,ENSG00000142178,ENSG00000148926,ENSG00000249437,ENSG00000171522,ENSG00000144802,ENSG00000110046…
BP	GO:0002376	immune system process	81|219	3815|21090	1.159e-12	7.1858e-11	81	ENSG00000124731,ENSG00000185950,ENSG00000173391,ENSG00000112715,ENSG00000072274,ENSG00000182782,ENSG00000116062,ENSG00000162512,ENSG00000011422,ENSG00000079950,ENSG00000196843,ENSG00000125538,ENSG00000136826,ENSG00000163735,ENSG00000103569,ENSG00000163737,ENSG00000124882,ENSG00000232810,ENSG00000105835,ENSG00000177606,ENSG00000204389,ENSG00000137959,ENSG00000173369,ENSG00000168329,ENSG00000103257…
BP	GO:0008219	cell death	63|219	2492|21090	5.6102e-12	2.3189e-10	63	ENSG00000206172,ENSG00000164924,ENSG00000171115,ENSG00000011422,ENSG00000073756,ENSG00000116062,ENSG00000184557,ENSG00000163737,ENSG00000079950,ENSG00000122862,ENSG00000124762,ENSG00000136826,ENSG00000182782,ENSG00000183762,ENSG00000126709,ENSG00000153234,ENSG00000118515,ENSG00000232810,ENSG00000204020,ENSG00000177606,ENSG00000123689,ENSG00000119508,ENSG00000188536,ENSG00000087074,ENSG00000121966…
BP	GO:0007165	signal transduction	114|219	6744|21090	2.1256e-10	6.5894e-09	114	ENSG00000124731,ENSG00000102055,ENSG00000115137,ENSG00000116062,ENSG00000116741,ENSG00000158615,ENSG00000188290,ENSG00000168329,ENSG00000167874,ENSG00000168209,ENSG00000158050,ENSG00000119986,ENSG00000100211,ENSG00000081041,ENSG00000076242,ENSG00000162772,ENSG00000142089,ENSG00000109113,ENSG00000173846,ENSG00000125538,ENSG00000109321,ENSG00000198851,ENSG00000142178,ENSG00000148926,ENSG00000141574…
BP	GO:0040011	locomotion	54|219	2143|21090	6.8646e-10	1.7024e-08	54	ENSG00000124731,ENSG00000185950,ENSG00000173391,ENSG00000112715,ENSG00000072274,ENSG00000163736,ENSG00000121864,ENSG00000162512,ENSG00000011422,ENSG00000136826,ENSG00000163735,ENSG00000073756,ENSG00000163737,ENSG00000124882,ENSG00000153234,ENSG00000118515,ENSG00000232810,ENSG00000177606,ENSG00000100311,ENSG00000119508,ENSG00000168329,ENSG00000103257,ENSG00000143507,ENSG00000169429,ENSG00000121966…
BP	GO:0048870	cell motility	46|219	1816|21090	1.0995e-08	2.2723e-07	46	ENSG00000124731,ENSG00000185950,ENSG00000173391,ENSG00000112715,ENSG00000163736,ENSG00000162512,ENSG00000136826,ENSG00000163735,ENSG00000073756,ENSG00000163737,ENSG00000124882,ENSG00000153234,ENSG00000118515,ENSG00000232810,ENSG00000177606,ENSG00000100311,ENSG00000168329,ENSG00000143507,ENSG00000169429,ENSG00000121966,ENSG00000160888,ENSG00000090339,ENSG00000168209,ENSG00000102760,ENSG00000163823…
BP	GO:0008283	cell proliferation	51|219	2201|21090	2.0705e-08	3.6677e-07	51	ENSG00000072274,ENSG00000132326,ENSG00000162783,ENSG00000124762,ENSG00000136826,ENSG00000163735,ENSG00000073756,ENSG00000163737,ENSG00000124882,ENSG00000232810,ENSG00000118515,ENSG00000171223,ENSG00000177606,ENSG00000168209,ENSG00000119508,ENSG00000168329,ENSG00000143507,ENSG00000169429,ENSG00000198805,ENSG00000112715,ENSG00000204389,ENSG00000204388,ENSG00000100311,ENSG00000102760,ENSG00000197405…
BP	GO:0030154	cell differentiation	82|219	4410|21090	6.5601e-08	9.8552e-07	82	ENSG00000160888,ENSG00000072274,ENSG00000073756,ENSG00000132326,ENSG00000184557,ENSG00000061656,ENSG00000124762,ENSG00000179820,ENSG00000136826,ENSG00000204389,ENSG00000122644,ENSG00000163737,ENSG00000116741,ENSG00000124882,ENSG00000153234,ENSG00000118515,ENSG00000188290,ENSG00000232810,ENSG00000204020,ENSG00000177606,ENSG00000100311,ENSG00000119508,ENSG00000168329,ENSG00000185022,ENSG00000121966…
BP	GO:0048856	anatomical structure development	105|219	6282|21090	7.153e-08	9.8552e-07	105	ENSG00000112715,ENSG00000116062,ENSG00000132326,ENSG00000125538,ENSG00000116741,ENSG00000134531,ENSG00000170525,ENSG00000168329,ENSG00000167874,ENSG00000159189,ENSG00000273542,ENSG00000168209,ENSG00000075426,ENSG00000100211,ENSG00000164924,ENSG00000076242,ENSG00000162772,ENSG00000156959,ENSG00000136541,ENSG00000109321,ENSG00000198851,ENSG00000142178,ENSG00000148926,ENSG00000249437,ENSG00000100242…
MF	GO:0008134	transcription factor binding	23|219	687|21090	1.5597e-06	1.934e-05	23	ENSG00000132326,ENSG00000196843,ENSG00000125740,ENSG00000136826,ENSG00000153234,ENSG00000188290,ENSG00000177606,ENSG00000139112,ENSG00000119508,ENSG00000204103,ENSG00000134107,ENSG00000172216,ENSG00000095794,ENSG00000164924,ENSG00000100906,ENSG00000125968,ENSG00000122877,ENSG00000171223,ENSG00000183779,ENSG00000173334,ENSG00000142178,ENSG00000134058,ENSG00000101773
BP	GO:0000003	reproduction	40|219	1858|21090	9.3544e-06	0.00010545	40	ENSG00000188886,ENSG00000072274,ENSG00000116062,ENSG00000184557,ENSG00000061656,ENSG00000125740,ENSG00000073756,ENSG00000116741,ENSG00000124882,ENSG00000232810,ENSG00000178726,ENSG00000177606,ENSG00000121864,ENSG00000185022,ENSG00000169429,ENSG00000121966,ENSG00000112715,ENSG00000105835,ENSG00000204389,ENSG00000204388,ENSG00000100311,ENSG00000170915,ENSG00000172216,ENSG00000095794,ENSG00000139722…
MF	GO:0019899	enzyme binding	49|219	2413|21090	1.0505e-05	0.00010855	49	ENSG00000138670,ENSG00000011422,ENSG00000116062,ENSG00000100916,ENSG00000121741,ENSG00000167470,ENSG00000124762,ENSG00000136826,ENSG00000073756,ENSG00000124882,ENSG00000232810,ENSG00000177606,ENSG00000139112,ENSG00000119508,ENSG00000087074,ENSG00000143507,ENSG00000121966,ENSG00000204389,ENSG00000204388,ENSG00000100311,ENSG00000102760,ENSG00000168497,ENSG00000158050,ENSG00000128016,ENSG00000172216…
BP	GO:0009058	biosynthetic process	107|219	7186|21090	3.4811e-05	0.00033204	107	ENSG00000160888,ENSG00000158615,ENSG00000134480,ENSG00000132326,ENSG00000162783,ENSG00000116741,ENSG00000170525,ENSG00000168329,ENSG00000116062,ENSG00000273542,ENSG00000168209,ENSG00000197019,ENSG00000075426,ENSG00000162772,ENSG00000142089,ENSG00000173846,ENSG00000125538,ENSG00000198851,ENSG00000142178,ENSG00000148926,ENSG00000130844,ENSG00000163659,ENSG00000169439,ENSG00000133111,ENSG00000138670…
BP	GO:0006464	cellular protein modification process	73|219	4384|21090	5.4244e-05	0.00048045	73	ENSG00000102055,ENSG00000130340,ENSG00000138166,ENSG00000115137,ENSG00000134480,ENSG00000132326,ENSG00000011422,ENSG00000108179,ENSG00000121741,ENSG00000124762,ENSG00000156966,ENSG00000136826,ENSG00000204389,ENSG00000073756,ENSG00000124882,ENSG00000116741,ENSG00000158615,ENSG00000232810,ENSG00000118515,ENSG00000275993,ENSG00000120875,ENSG00000100916,ENSG00000100311,ENSG00000087074,ENSG00000163162…
CC	GO:0005737	cytoplasm	159|219	12617|21090	7.712e-05	0.00063753	159	ENSG00000112715,ENSG00000158615,ENSG00000116062,ENSG00000132326,ENSG00000162783,ENSG00000125538,ENSG00000116741,ENSG00000170525,ENSG00000168329,ENSG00000167874,ENSG00000004939,ENSG00000168209,ENSG00000163823,ENSG00000158050,ENSG00000197019,ENSG00000100211,ENSG00000164924,ENSG00000142089,ENSG00000079950,ENSG00000109113,ENSG00000173846,ENSG00000059804,ENSG00000109321,ENSG00000142178,ENSG00000148926…
CC	GO:0005615	extracellular space	59|219	3919|21090	9.9842e-05	0.00077378	59	ENSG00000206172,ENSG00000164924,ENSG00000130340,ENSG00000112715,ENSG00000072274,ENSG00000002549,ENSG00000079950,ENSG00000122862,ENSG00000163735,ENSG00000163736,ENSG00000163737,ENSG00000124882,ENSG00000232810,ENSG00000204388,ENSG00000178726,ENSG00000148834,ENSG00000188536,ENSG00000103257,ENSG00000255112,ENSG00000169429,ENSG00000136541,ENSG00000121966,ENSG00000159189,ENSG00000090339,ENSG00000273542…
BP	GO:0007049	cell cycle	37|219	1878|21090	0.00018647	0.0013601	37	ENSG00000116062,ENSG00000132326,ENSG00000136826,ENSG00000073756,ENSG00000116741,ENSG00000124882,ENSG00000232810,ENSG00000177606,ENSG00000124762,ENSG00000119508,ENSG00000134480,ENSG00000087074,ENSG00000169429,ENSG00000100311,ENSG00000102760,ENSG00000119986,ENSG00000139289,ENSG00000197019,ENSG00000076242,ENSG00000137267,ENSG00000159388,ENSG00000173846,ENSG00000125968,ENSG00000136603,ENSG00000125538…
CC	GO:0031410	cytoplasmic vesicle	45|219	2552|21090	0.00021386	0.0014733	45	ENSG00000206172,ENSG00000138670,ENSG00000173391,ENSG00000188886,ENSG00000072274,ENSG00000124225,ENSG00000079950,ENSG00000122862,ENSG00000163736,ENSG00000163737,ENSG00000011422,ENSG00000232810,ENSG00000139112,ENSG00000188536,ENSG00000070718,ENSG00000255112,ENSG00000121966,ENSG00000112715,ENSG00000100311,ENSG00000078804,ENSG00000197405,ENSG00000139289,ENSG00000139722,ENSG00000149131,ENSG00000164924…
BP	GO:0009056	catabolic process	52|219	3172|21090	0.00046305	0.003022	52	ENSG00000206172,ENSG00000138670,ENSG00000174010,ENSG00000108179,ENSG00000110046,ENSG00000163162,ENSG00000182782,ENSG00000116741,ENSG00000090339,ENSG00000232810,ENSG00000150681,ENSG00000170525,ENSG00000183508,ENSG00000204020,ENSG00000177606,ENSG00000139112,ENSG00000188536,ENSG00000198805,ENSG00000105835,ENSG00000204389,ENSG00000204388,ENSG00000168209,ENSG00000078804,ENSG00000135048,ENSG00000128016…
CC	GO:0005654	nucleoplasm	63|219	3960|21090	0.00063873	0.0039286	63	ENSG00000133111,ENSG00000100916,ENSG00000173391,ENSG00000138166,ENSG00000116062,ENSG00000002549,ENSG00000196843,ENSG00000121741,ENSG00000125740,ENSG00000136826,ENSG00000204389,ENSG00000153234,ENSG00000118515,ENSG00000170525,ENSG00000120875,ENSG00000121864,ENSG00000168329,ENSG00000134480,ENSG00000185022,ENSG00000198478,ENSG00000136603,ENSG00000160888,ENSG00000273542,ENSG00000204103,ENSG00000204388…
CC	GO:0005634	nucleus	110|219	8007|21090	0.00066532	0.0039286	110	ENSG00000174010,ENSG00000115137,ENSG00000134480,ENSG00000132326,ENSG00000162783,ENSG00000116741,ENSG00000170525,ENSG00000168329,ENSG00000116062,ENSG00000273542,ENSG00000158050,ENSG00000197019,ENSG00000075426,ENSG00000164924,ENSG00000076242,ENSG00000162772,ENSG00000109113,ENSG00000173846,ENSG00000109321,ENSG00000142178,ENSG00000130844,ENSG00000278463,ENSG00000100242,ENSG00000145781,ENSG00000163659…
BP	GO:0048646	anatomical structure formation involved in morphogenesis	26|219	1228|21090	0.00071973	0.0040567	26	ENSG00000136826,ENSG00000073756,ENSG00000163737,ENSG00000124882,ENSG00000232810,ENSG00000197405,ENSG00000188290,ENSG00000177606,ENSG00000119508,ENSG00000168329,ENSG00000169429,ENSG00000112715,ENSG00000204103,ENSG00000102760,ENSG00000134107,ENSG00000135048,ENSG00000077150,ENSG00000125968,ENSG00000136603,ENSG00000130066,ENSG00000122877,ENSG00000125538,ENSG00000171223,ENSG00000118503,ENSG00000148926…
BP	GO:0003013	circulatory system process	14|219	477|21090	0.00082796	0.0044638	14	ENSG00000113070,ENSG00000173391,ENSG00000184588,ENSG00000132326,ENSG00000090339,ENSG00000100311,ENSG00000105835,ENSG00000102032,ENSG00000073756,ENSG00000148834,ENSG00000116741,ENSG00000148926,ENSG00000118515,ENSG00000149131
BP	GO:0034655	nucleobase-containing compound catabolic process	24|219	1172|21090	0.0012141	0.0062729	24	ENSG00000138670,ENSG00000108179,ENSG00000116741,ENSG00000090339,ENSG00000004777,ENSG00000170525,ENSG00000183508,ENSG00000177606,ENSG00000198805,ENSG00000204389,ENSG00000204388,ENSG00000168209,ENSG00000128016,ENSG00000167526,ENSG00000164924,ENSG00000076242,ENSG00000184588,ENSG00000090104,ENSG00000159388,ENSG00000132002,ENSG00000130340,ENSG00000187556,ENSG00000150681,ENSG00000101773
CC	GO:0005622	intracellular	187|219	15940|21090	0.0014724	0.0073031	187	ENSG00000174010,ENSG00000112715,ENSG00000115137,ENSG00000134480,ENSG00000132326,ENSG00000162783,ENSG00000125538,ENSG00000116741,ENSG00000158615,ENSG00000170525,ENSG00000168329,ENSG00000116062,ENSG00000167874,ENSG00000273542,ENSG00000004939,ENSG00000168209,ENSG00000163823,ENSG00000158050,ENSG00000197019,ENSG00000075426,ENSG00000100211,ENSG00000164924,ENSG00000076242,ENSG00000162772,ENSG00000142089…
CC	GO:0005576	extracellular region	65|219	4997|21090	0.0033591	0.01602	65	ENSG00000124731,ENSG00000206172,ENSG00000173391,ENSG00000112715,ENSG00000072274,ENSG00000002549,ENSG00000011422,ENSG00000079950,ENSG00000122862,ENSG00000163735,ENSG00000163736,ENSG00000163737,ENSG00000124882,ENSG00000232810,ENSG00000204388,ENSG00000178726,ENSG00000204020,ENSG00000148834,ENSG00000188536,ENSG00000103257,ENSG00000255112,ENSG00000169429,ENSG00000136541,ENSG00000121966,ENSG00000159189…
BP	GO:0016192	vesicle-mediated transport	37|219	2313|21090	0.004342	0.019941	37	ENSG00000206172,ENSG00000173391,ENSG00000072274,ENSG00000079950,ENSG00000122862,ENSG00000163736,ENSG00000163737,ENSG00000011422,ENSG00000232810,ENSG00000119508,ENSG00000188536,ENSG00000070718,ENSG00000255112,ENSG00000169429,ENSG00000198805,ENSG00000112715,ENSG00000204389,ENSG00000204388,ENSG00000100311,ENSG00000163823,ENSG00000197405,ENSG00000139722,ENSG00000149131,ENSG00000165029,ENSG00000109113…
MF	GO:0003700	DNA-binding transcription factor activity	34|219	1845|21090	0.0053246	0.02358	34	ENSG00000133111,ENSG00000121864,ENSG00000196843,ENSG00000121741,ENSG00000165030,ENSG00000125740,ENSG00000136826,ENSG00000153234,ENSG00000188290,ENSG00000177606,ENSG00000119508,ENSG00000185022,ENSG00000144655,ENSG00000160888,ENSG00000204103,ENSG00000134107,ENSG00000172216,ENSG00000095794,ENSG00000077150,ENSG00000162772,ENSG00000187098,ENSG00000159388,ENSG00000196428,ENSG00000104856,ENSG00000125968…
BP	GO:0034641	cellular nitrogen compound metabolic process	105|219	7988|21090	0.0055437	0.023704	105	ENSG00000174010,ENSG00000160888,ENSG00000158615,ENSG00000134480,ENSG00000132326,ENSG00000162783,ENSG00000116741,ENSG00000170525,ENSG00000168329,ENSG00000116062,ENSG00000273542,ENSG00000168209,ENSG00000197019,ENSG00000075426,ENSG00000164924,ENSG00000076242,ENSG00000162772,ENSG00000142089,ENSG00000173846,ENSG00000125538,ENSG00000142178,ENSG00000148926,ENSG00000130844,ENSG00000163659,ENSG00000127903…
BP	GO:0061024	membrane organization	20|219	1046|21090	0.0059127	0.024145	20	ENSG00000164924,ENSG00000130340,ENSG00000179820,ENSG00000072274,ENSG00000157601,ENSG00000167874,ENSG00000100242,ENSG00000108179,ENSG00000109113,ENSG00000061656,ENSG00000165029,ENSG00000156959,ENSG00000168497,ENSG00000204389,ENSG00000079950,ENSG00000135604,ENSG00000121966,ENSG00000141682,ENSG00000232810,ENSG00000109321
BP	GO:0005975	carbohydrate metabolic process	19|219	911|21090	0.0060363	0.024145	19	ENSG00000185950,ENSG00000100311,ENSG00000142178,ENSG00000162772,ENSG00000132326,ENSG00000169439,ENSG00000095794,ENSG00000167470,ENSG00000168209,ENSG00000059804,ENSG00000163659,ENSG00000156966,ENSG00000162512,ENSG00000148834,ENSG00000125538,ENSG00000135048,ENSG00000141682,ENSG00000170525,ENSG00000232810
BP	GO:0022607	cellular component assembly	47|219	3127|21090	0.0062426	0.02419	47	ENSG00000206172,ENSG00000134480,ENSG00000124225,ENSG00000079950,ENSG00000110046,ENSG00000179820,ENSG00000232810,ENSG00000134531,ENSG00000177606,ENSG00000139112,ENSG00000188536,ENSG00000255112,ENSG00000277443,ENSG00000112715,ENSG00000273542,ENSG00000204389,ENSG00000204388,ENSG00000078804,ENSG00000102760,ENSG00000100211,ENSG00000165506,ENSG00000139722,ENSG00000164924,ENSG00000076242,ENSG00000090339…
BP	GO:0044281	small molecule metabolic process	43|219	2879|21090	0.006721	0.025249	43	ENSG00000138670,ENSG00000115520,ENSG00000132326,ENSG00000169710,ENSG00000167470,ENSG00000059804,ENSG00000156966,ENSG00000073756,ENSG00000116741,ENSG00000090339,ENSG00000153234,ENSG00000150681,ENSG00000170525,ENSG00000232810,ENSG00000177606,ENSG00000100311,ENSG00000119508,ENSG00000103257,ENSG00000198805,ENSG00000165029,ENSG00000204389,ENSG00000204388,ENSG00000168209,ENSG00000135048,ENSG00000095794…
CC	GO:0043226	organelle	173|219	14819|21090	0.0069231	0.025249	173	ENSG00000174010,ENSG00000112715,ENSG00000115137,ENSG00000134480,ENSG00000132326,ENSG00000162783,ENSG00000125538,ENSG00000116741,ENSG00000158615,ENSG00000170525,ENSG00000168329,ENSG00000116062,ENSG00000090339,ENSG00000273542,ENSG00000004939,ENSG00000168209,ENSG00000158050,ENSG00000197019,ENSG00000075426,ENSG00000100211,ENSG00000164924,ENSG00000076242,ENSG00000162772,ENSG00000142089,ENSG00000079950…
BP	GO:0007267	cell-cell signaling	31|219	1782|21090	0.0074951	0.026554	31	ENSG00000164924,ENSG00000073756,ENSG00000132326,ENSG00000167470,ENSG00000136826,ENSG00000163735,ENSG00000182782,ENSG00000183762,ENSG00000124882,ENSG00000153234,ENSG00000232810,ENSG00000168329,ENSG00000070718,ENSG00000167874,ENSG00000100311,ENSG00000163823,ENSG00000100211,ENSG00000185950,ENSG00000187098,ENSG00000122877,ENSG00000125538,ENSG00000099985,ENSG00000183779,ENSG00000109321,ENSG00000118503…
MF	GO:0030234	enzyme regulator activity	25|219	1429|21090	0.0077479	0.026687	25	ENSG00000102055,ENSG00000158615,ENSG00000134480,ENSG00000138670,ENSG00000136826,ENSG00000116741,ENSG00000124882,ENSG00000150681,ENSG00000177606,ENSG00000124762,ENSG00000087074,ENSG00000100311,ENSG00000102760,ENSG00000149131,ENSG00000185950,ENSG00000090104,ENSG00000132002,ENSG00000113070,ENSG00000173334,ENSG00000249437,ENSG00000184557,ENSG00000004777,ENSG00000102032,ENSG00000197632,ENSG00000112137
BP	GO:0007568	aging	9|219	349|21090	0.009151	0.030505	9	ENSG00000148926,ENSG00000116062,ENSG00000124762,ENSG00000105835,ENSG00000073756,ENSG00000090339,ENSG00000149131,ENSG00000077150,ENSG00000177606
BP	GO:0044403	symbiont process	17|219	871|21090	0.0093483	0.030505	17	ENSG00000121864,ENSG00000168329,ENSG00000072274,ENSG00000116062,ENSG00000142089,ENSG00000169429,ENSG00000121966,ENSG00000187608,ENSG00000100906,ENSG00000204389,ENSG00000204388,ENSG00000157601,ENSG00000163737,ENSG00000090339,ENSG00000232810,ENSG00000139722,ENSG00000177606
BP	GO:0007009	plasma membrane organization	7|219	216|21090	0.01236	0.039298	7	ENSG00000179820,ENSG00000167874,ENSG00000121966,ENSG00000109113,ENSG00000168497,ENSG00000130340,ENSG00000232810
MF	GO:0051082	unfolded protein binding	5|219	147|21090	0.014433	0.044241	5	ENSG00000204388,ENSG00000108179,ENSG00000044574,ENSG00000132002,ENSG00000204389
BP	GO:0000278	mitotic cell cycle	18|219	975|21090	0.014628	0.044241	18	ENSG00000124762,ENSG00000130340,ENSG00000142178,ENSG00000137267,ENSG00000255112,ENSG00000116062,ENSG00000159388,ENSG00000100242,ENSG00000100311,ENSG00000173846,ENSG00000102760,ENSG00000136826,ENSG00000101773,ENSG00000125538,ENSG00000124882,ENSG00000232810,ENSG00000143878,ENSG00000139289
BP	GO:0000902	cell morphogenesis	25|219	1363|21090	0.015648	0.046199	25	ENSG00000121741,ENSG00000125538,ENSG00000136826,ENSG00000153234,ENSG00000118515,ENSG00000177606,ENSG00000119508,ENSG00000121966,ENSG00000112715,ENSG00000102760,ENSG00000100211,ENSG00000185950,ENSG00000179820,ENSG00000090339,ENSG00000125968,ENSG00000136603,ENSG00000122877,ENSG00000136541,ENSG00000183779,ENSG00000148926,ENSG00000004777,ENSG00000169439,ENSG00000132478,ENSG00000143878,ENSG00000127603

## Sheet: FM_Post_vs_FM_Pre.KEGG
Supplementary Table S5. KEGG enriched pathways with MT treatment in PBMCs from FM (n=38)
Category	ID	Description	GeneRatio	BgRatio	pvalue	padj	Count	geneID
KEGG	hsa05134	Legionellosis	11|130	55|7086	1.181108421e-12	2.16142841044e-10	11	ENSG00000081041|ENSG00000100906|ENSG00000249437|ENSG00000169429|ENSG00000274423|ENSG00000204389|ENSG00000204388|ENSG00000277406|ENSG00000125538|ENSG00000232810|ENSG00000077150
KEGG	hsa04668	TNF signaling pathway	13|130	110|7086	4.28382483505e-12	3.91969972407e-10	13	ENSG00000081041|ENSG00000100906|ENSG00000090339|ENSG00000184557|ENSG00000118503|ENSG00000171223|ENSG00000163735|ENSG00000073756|ENSG00000125538|ENSG00000275882|ENSG00000172216|ENSG00000232810|ENSG00000177606
KEGG	hsa04064	NF-kappa B signaling pathway	12|130	93|7086	1.13526547453e-11	6.92511939461e-10	12	ENSG00000081041|ENSG00000100906|ENSG00000090339|ENSG00000073756|ENSG00000169429|ENSG00000104856|ENSG00000118503|ENSG00000099860|ENSG00000125538|ENSG00000275882|ENSG00000232810|ENSG00000077150
KEGG	hsa04380	Osteoclast differentiation	12|130	132|7086	4.7392275673e-10	2.16819661204e-08	12	ENSG00000100906|ENSG00000187098|ENSG00000184557|ENSG00000104856|ENSG00000171223|ENSG00000125740|ENSG00000075426|ENSG00000125538|ENSG00000275882|ENSG00000232810|ENSG00000077150|ENSG00000177606
KEGG	hsa04010	MAPK signaling pathway	15|130	255|7086	9.4804318942e-10	3.46983807328e-08	15	ENSG00000138166|ENSG00000143507|ENSG00000104856|ENSG00000184545|ENSG00000204389|ENSG00000204388|ENSG00000100311|ENSG00000099860|ENSG00000158050|ENSG00000125538|ENSG00000275882|ENSG00000120875|ENSG00000232810|ENSG00000077150|ENSG00000177606
KEGG	hsa05166	HTLV-I infection	15|130	259|7086	1.15990029494e-09	3.53769589957e-08	15	ENSG00000100311|ENSG00000198851|ENSG00000090339|ENSG00000162772|ENSG00000232810|ENSG00000104856|ENSG00000100906|ENSG00000120738|ENSG00000124762|ENSG00000122877|ENSG00000275882|ENSG00000095794|ENSG00000128016|ENSG00000077150|ENSG00000177606
KEGG	hsa05133	Pertussis	9|130	75|7086	7.94038255881e-09	1.89119788503e-07	9	ENSG00000173369|ENSG00000169429|ENSG00000159189|ENSG00000173372|ENSG00000163735|ENSG00000125538|ENSG00000232810|ENSG00000149131|ENSG00000177606
KEGG	hsa05142	Chagas disease (American trypanosomiasis)	10|130	104|7086	8.26753173786e-09	1.89119788503e-07	10	ENSG00000173369|ENSG00000198851|ENSG00000169429|ENSG00000159189|ENSG00000100906|ENSG00000173372|ENSG00000125538|ENSG00000275882|ENSG00000232810|ENSG00000177606
KEGG	hsa05164	Influenza A	12|130	176|7086	9.91796013279e-09	2.01665189367e-07	12	ENSG00000100906|ENSG00000090339|ENSG00000169429|ENSG00000184557|ENSG00000132661|ENSG00000204389|ENSG00000204388|ENSG00000132002|ENSG00000157601|ENSG00000125538|ENSG00000232810|ENSG00000177606
KEGG	hsa04621	NOD-like receptor signaling pathway	8|130	57|7086	1.7995875717e-08	3.29324525621e-07	8	ENSG00000081041|ENSG00000100906|ENSG00000249437|ENSG00000169429|ENSG00000118503|ENSG00000125538|ENSG00000275882|ENSG00000232810
KEGG	hsa04060	Cytokine-cytokine receptor interaction	13|130	265|7086	9.57980841633e-08	1.59373176381e-06	13	ENSG00000081041|ENSG00000168329|ENSG00000099985|ENSG00000169429|ENSG00000121966|ENSG00000112715|ENSG00000100311|ENSG00000163823|ENSG00000163735|ENSG00000163736|ENSG00000163737|ENSG00000125538|ENSG00000232810
KEGG	hsa05144	Malaria	7|130	49|7086	1.28172493407e-07	1.95463052446e-06	7	ENSG00000206172|ENSG00000188536|ENSG00000090339|ENSG00000169429|ENSG00000169439|ENSG00000125538|ENSG00000232810
KEGG	hsa04610	Complement and coagulation cascades	8|130	79|7086	1.82523809379e-07	2.56937362434e-06	8	ENSG00000011422|ENSG00000173369|ENSG00000159189|ENSG00000173372|ENSG00000197405|ENSG00000197632|ENSG00000178726|ENSG00000149131
KEGG	hsa05169	Epstein-Barr virus infection	11|130	204|7086	3.8617522544e-07	4.84902374517e-06	11	ENSG00000164924|ENSG00000100906|ENSG00000090339|ENSG00000104856|ENSG00000118503|ENSG00000204389|ENSG00000204388|ENSG00000124762|ENSG00000275882|ENSG00000077150|ENSG00000177606
KEGG	hsa05020	Prion diseases	6|130	35|7086	3.97460962718e-07	4.84902374517e-06	6	ENSG00000044574|ENSG00000173369|ENSG00000159189|ENSG00000120738|ENSG00000173372|ENSG00000125538
KEGG	hsa04933	AGE-RAGE signaling pathway in diabetic complications	8|130	101|7086	1.03983172404e-06	1.18930753438e-05	8	ENSG00000090339|ENSG00000169429|ENSG00000112715|ENSG00000120738|ENSG00000125538|ENSG00000232810|ENSG00000178726|ENSG00000177606
KEGG	hsa04062	Chemokine signaling pathway	10|130	187|7086	1.4083049709e-06	1.4350374914e-05	10	ENSG00000081041|ENSG00000100906|ENSG00000168329|ENSG00000169429|ENSG00000121966|ENSG00000163823|ENSG00000163735|ENSG00000163736|ENSG00000163737|ENSG00000275882
KEGG	hsa05200	Pathways in cancer	14|130	397|7086	1.41151228662e-06	1.4350374914e-05	14	ENSG00000100311|ENSG00000100906|ENSG00000076242|ENSG00000116062|ENSG00000187098|ENSG00000121966|ENSG00000112715|ENSG00000124762|ENSG00000073756|ENSG00000171522|ENSG00000275882|ENSG00000169429|ENSG00000077150|ENSG00000177606
KEGG	hsa05150	Staphylococcus aureus infection	6|130	57|7086	5.28257862419e-06	5.08795730646e-05	6	ENSG00000186431|ENSG00000090339|ENSG00000173369|ENSG00000159189|ENSG00000173372|ENSG00000197405
KEGG	hsa05323	Rheumatoid arthritis	7|130	91|7086	5.95986418909e-06	5.45327573302e-05	7	ENSG00000090339|ENSG00000169429|ENSG00000112715|ENSG00000163735|ENSG00000125538|ENSG00000232810|ENSG00000177606
KEGG	hsa05143	African trypanosomiasis	5|130	35|7086	8.5421222001e-06	7.4438493458e-05	5	ENSG00000125538|ENSG00000206172|ENSG00000232810|ENSG00000188536|ENSG00000090339
KEGG	hsa05161	Hepatitis B	8|130	146|7086	1.36315506345e-05	0.00011339	8	ENSG00000164924|ENSG00000100906|ENSG00000169429|ENSG00000124762|ENSG00000122877|ENSG00000275882|ENSG00000232810|ENSG00000177606
KEGG	hsa05203	Viral carcinogenesis	9|130	205|7086	2.14827088427e-05	0.000170928	9	ENSG00000164924|ENSG00000100906|ENSG00000273542|ENSG00000124762|ENSG00000122877|ENSG00000141682|ENSG00000275882|ENSG00000077150|ENSG00000177606
KEGG	hsa05322	Systemic lupus erythematosus	7|130	136|7086	6.90144685858e-05	0.000505186	7	ENSG00000173369|ENSG00000159189|ENSG00000274267|ENSG00000273542|ENSG00000173372|ENSG00000278463|ENSG00000232810
KEGG	hsa05162	Measles	7|130	136|7086	6.90144685858e-05	0.000505186	7	ENSG00000198851|ENSG00000100906|ENSG00000204389|ENSG00000204388|ENSG00000157601|ENSG00000125538|ENSG00000118503
KEGG	hsa04660	T cell receptor signaling pathway	6|130	105|7086	0.000133185	0.000923694	6	ENSG00000198851|ENSG00000100906|ENSG00000275882|ENSG00000177606|ENSG00000232810|ENSG00000188389
KEGG	hsa04620	Toll-like receptor signaling pathway	6|130	106|7086	0.000139911	0.000923694	6	ENSG00000100906|ENSG00000169429|ENSG00000125538|ENSG00000275882|ENSG00000232810|ENSG00000177606
KEGG	hsa04130	SNARE interactions in vesicular transport	4|130	34|7086	0.00014133	0.000923694	4	ENSG00000277406|ENSG00000274423|ENSG00000079950|ENSG00000135604
KEGG	hsa04145	Phagosome	7|130	155|7086	0.000150407	0.000949121	7	ENSG00000274423|ENSG00000186431|ENSG00000072274|ENSG00000079950|ENSG00000173391|ENSG00000277406|ENSG00000137267
KEGG	hsa05120	Epithelial cell signaling in Helicobacter pylori infection	5|130	68|7086	0.000161681	0.000986256	5	ENSG00000113070|ENSG00000100906|ENSG00000177606|ENSG00000275882|ENSG00000169429
KEGG	hsa04920	Adipocytokine signaling pathway	5|130	70|7086	0.000183691	0.00105048	5	ENSG00000185950|ENSG00000100906|ENSG00000184557|ENSG00000275882|ENSG00000232810
KEGG	hsa04622	RIG-I-like receptor signaling pathway	5|130	70|7086	0.000183691	0.00105048	5	ENSG00000187608|ENSG00000100906|ENSG00000275882|ENSG00000232810|ENSG00000169429
KEGG	hsa05140	Leishmaniasis	5|130	74|7086	0.000234498	0.0013004	5	ENSG00000125538|ENSG00000100906|ENSG00000232810|ENSG00000073756|ENSG00000177606
KEGG	hsa01524	Platinum drug resistance	5|130	75|7086	0.000248721	0.00133026	5	ENSG00000148834|ENSG00000124762|ENSG00000141682|ENSG00000076242|ENSG00000116062
KEGG	hsa05145	Toxoplasmosis	6|130	119|7086	0.000254422	0.00133026	6	ENSG00000100906|ENSG00000108179|ENSG00000204389|ENSG00000204388|ENSG00000232810|ENSG00000275882
KEGG	hsa05219	Bladder cancer	4|130	41|7086	0.000274564	0.0013957	4	ENSG00000124762|ENSG00000113070|ENSG00000112715|ENSG00000169429
KEGG	hsa04612	Antigen processing and presentation	5|130	78|7086	0.00029534	0.00146074	5	ENSG00000133111|ENSG00000232810|ENSG00000044574|ENSG00000204389|ENSG00000204388
KEGG	hsa05202	Transcriptional misregulation in cancer	7|130	180|7086	0.000360931	0.00173817	7	ENSG00000119508|ENSG00000132326|ENSG00000169429|ENSG00000274267|ENSG00000124762|ENSG00000172216|ENSG00000144802
KEGG	hsa05168	Herpes simplex infection	7|130	186|7086	0.000436199	0.00204678	7	ENSG00000100906|ENSG00000132326|ENSG00000184557|ENSG00000125538|ENSG00000275882|ENSG00000232810|ENSG00000177606
KEGG	hsa05160	Hepatitis C	6|130	133|7086	0.000449194	0.00205506	6	ENSG00000100906|ENSG00000169429|ENSG00000184557|ENSG00000124762|ENSG00000275882|ENSG00000232810
KEGG	hsa04068	FoxO signaling pathway	6|130	134|7086	0.000466604	0.00208265	6	ENSG00000185950|ENSG00000139112|ENSG00000124762|ENSG00000173846|ENSG00000099860|ENSG00000118515
KEGG	hsa04012	ErbB signaling pathway	5|130	88|7086	0.000499624	0.00217693	5	ENSG00000124762|ENSG00000124882|ENSG00000113070|ENSG00000109321|ENSG00000177606
KEGG	hsa04210	Apoptosis	6|130	140|7086	0.000582394	0.00247856	6	ENSG00000100906|ENSG00000232810|ENSG00000099860|ENSG00000275882|ENSG00000141682|ENSG00000177606
KEGG	hsa04932	Non-alcoholic fatty liver disease (NAFLD)	6|130	151|7086	0.000851435	0.0035412	6	ENSG00000185950|ENSG00000169429|ENSG00000184557|ENSG00000125538|ENSG00000232810|ENSG00000177606
KEGG	hsa05206	MicroRNAs in cancer	8|130	299|7086	0.00150119	0.00610484	8	ENSG00000185950|ENSG00000168209|ENSG00000139514|ENSG00000277443|ENSG00000112715|ENSG00000124762|ENSG00000073756|ENSG00000100311
KEGG	hsa00760	Nicotinate and nicotinamide metabolism	3|130	30|7086	0.00156449	0.00622394	3	ENSG00000198805|ENSG00000105835|ENSG00000229644
KEGG	hsa04110	Cell cycle	5|130	124|7086	0.00216078	0.00841324	5	ENSG00000164924|ENSG00000134058|ENSG00000124762|ENSG00000134480|ENSG00000099860
KEGG	hsa05340	Primary immunodeficiency	3|130	37|7086	0.00273319	0.0104203	3	ENSG00000133111|ENSG00000198851|ENSG00000275882
KEGG	hsa04151	PI3K-Akt signaling pathway	8|130	342|7086	0.00336168	0.0125549	8	ENSG00000164924|ENSG00000168209|ENSG00000099985|ENSG00000112715|ENSG00000124762|ENSG00000275882|ENSG00000118515|ENSG00000100311
KEGG	hsa05132	Salmonella infection	4|130	86|7086	0.0036872	0.0134951	4	ENSG00000081041|ENSG00000125538|ENSG00000177606|ENSG00000169429
KEGG	hsa05205	Proteoglycans in cancer	6|130	205|7086	0.00377234	0.013536	6	ENSG00000113070|ENSG00000011422|ENSG00000112715|ENSG00000124762|ENSG00000169439|ENSG00000232810
KEGG	hsa04640	Hematopoietic cell lineage	4|130	88|7086	0.00398869	0.0140371	4	ENSG00000125538|ENSG00000198851|ENSG00000072274|ENSG00000232810
KEGG	hsa05215	Prostate cancer	4|130	89|7086	0.0041455	0.0143137	4	ENSG00000124762|ENSG00000100311|ENSG00000100906|ENSG00000275882
KEGG	hsa04930	Type II diabetes mellitus	3|130	48|7086	0.00544607	0.0184561	3	ENSG00000185950|ENSG00000232810|ENSG00000184557
KEGG	hsa04915	Estrogen signaling pathway	4|130	99|7086	0.00594773	0.0197897	4	ENSG00000113070|ENSG00000177606|ENSG00000204389|ENSG00000204388
KEGG	hsa04066	HIF-1 signaling pathway	4|130	103|7086	0.00679436	0.022203	4	ENSG00000124762|ENSG00000072274|ENSG00000112715|ENSG00000170525
KEGG	hsa04141	Protein processing in endoplasmic reticulum	5|130	166|7086	0.00713087	0.0228938	5	ENSG00000132002|ENSG00000087074|ENSG00000044574|ENSG00000204389|ENSG00000204388
KEGG	hsa04931	Insulin resistance	4|130	109|7086	0.0082079	0.0258973	4	ENSG00000185950|ENSG00000100906|ENSG00000184557|ENSG00000232810
KEGG	hsa05152	Tuberculosis	5|130	179|7086	0.00960905	0.0298044	5	ENSG00000125538|ENSG00000173846|ENSG00000133111|ENSG00000172216|ENSG00000232810
KEGG	hsa05210	Colorectal cancer	3|130	62|7086	0.0106377	0.0324448	3	ENSG00000076242|ENSG00000116062|ENSG00000177606
KEGG	hsa04144	Endocytosis	6|130	260|7086	0.0112343	0.0335465	6	ENSG00000072274|ENSG00000255112|ENSG00000121966|ENSG00000204389|ENSG00000204388|ENSG00000139722
KEGG	hsa04213	Longevity regulating pathway - multiple species	3|130	64|7086	0.0115488	0.0335465	3	ENSG00000185950|ENSG00000204389|ENSG00000204388
KEGG	hsa04623	Cytosolic DNA-sensing pathway	3|130	64|7086	0.0115488	0.0335465	3	ENSG00000125538|ENSG00000100906|ENSG00000275882
KEGG	hsa05131	Shigellosis	3|130	65|7086	0.0120207	0.0343718	3	ENSG00000100906|ENSG00000275882|ENSG00000169429
KEGG	hsa05321	Inflammatory bowel disease (IBD)	3|130	66|7086	0.0125036	0.0352024	3	ENSG00000125538|ENSG00000232810|ENSG00000177606
KEGG	hsa05211	Renal cell carcinoma	3|130	67|7086	0.0129974	0.0356697	3	ENSG00000100311|ENSG00000112715|ENSG00000177606
KEGG	hsa03430	Mismatch repair	2|130	23|7086	0.0130594	0.0356697	2	ENSG00000076242|ENSG00000116062
KEGG	hsa04115	p53 signaling pathway	3|130	69|7086	0.0140182	0.0377254	3	ENSG00000124762|ENSG00000141682|ENSG00000099860
KEGG	hsa04024	cAMP signaling pathway	5|130	199|7086	0.0144858	0.0384188	5	ENSG00000100906|ENSG00000184588|ENSG00000255398|ENSG00000182782|ENSG00000177606
KEGG	hsa05218	Melanoma	3|130	71|7086	0.0150832	0.0394319	3	ENSG00000124762|ENSG00000100311|ENSG00000187098
KEGG	hsa05220	Chronic myeloid leukemia	3|130	73|7086	0.0161928	0.0411567	3	ENSG00000124762|ENSG00000100906|ENSG00000275882
KEGG	hsa04662	B cell receptor signaling pathway	3|130	73|7086	0.0161928	0.0411567	3	ENSG00000100906|ENSG00000275882|ENSG00000177606
