# Supplementary material for: Manual Therapy Improves Fibromyalgia Symptoms by Downregulating SIK1
Source: Int J Mol Sci. 2024 Sep 1;25(17):9523. doi: 10.3390/ijms25179523 (PMC11394909; doi:10.3390/ijms25179523)
Supplement: Supplementary file 1 [file ijms-25-09523-s001.zip › Supplementary Table S6.xlsx]

## Sheet:  Genes for RT-qPCR validation
Supplementary Table S7. Genes selected for RT-qPCR validation.
UPREGULATED
GENE (transcript)	Patient	Values (FPKM)	Fold Change (POST/PRE)	Log2Fold Change	Indiv.pval<0.05 (TRUE/FALSE)
CD3E (ENST00000361763)	FM1 POST	182.153	0.781108	2.965	0.0035
	FM1 PRE	23.3198
	FM2 POST	134.295	0.725162	2.858	0.0014
	FM2 PRE	18.5193
	FM3 POST	113.187	3.278	1.712	0.0016
	FM3 PRE	34.526
	FM4 POST	21.926	0.758055	-0.399	0.6551
	FM4 PRE	28.924
	FM 5 POST	150.083	3.188	1.672	0.0223
	FM5 PRE	47.066
	FM 6 POST	90.822	4.038	2.013	0.026
	FM 6 PRE	22.488
CX3CR1 (ENST00000399220)	FM1 POST	101.322	0.253075	1.339	0.0016
	FM1 PRE	40.0363
	FM2 POST	59.2876	2.556	1.353	0.0001
	FM2 PRE	23.1944
	FM3 POST	94.239	0.238484	1.253	5e-05
	FM3 PRE	39.5157
	FM4 POST	68.515	1.987	0.991	0.0118
	FM4 PRE	34.479
	FM 5 POST	87.196	1.214	0.2804	0.4539
	FM5 PRE	71.789
	FM 6 POST	48.571	0.456593	-1.131	0.0068
	FM 6 PRE	106.377
DOWNREGULATED
GENE (transcript)	Patient	Values (FPKM)	Fold Change (POST/PRE)	Log2Fold Change	Indiv.pval<0.05 (TRUE/FALSE)
HBEGF (ENST00000230990)	FM1 POST	2.44655	1.074	-3.218	0.0001
	FM1 PRE	22.7701
	FM2 POST	3.10214	2.688	-1.8949	0.0003
	FM2 PRE	11.5369
	FM3 POST	0.396693	0.02076	-1.1145	0.0118
	FM3 PRE	19.106
	FM4 POST	1.98384	1.381	-2.2679	0.0413
	FM4 PRE	14.3556
	FM 5 POST	25.869	0.509162	-0.9737	0.1177
	FM5 PRE	50.807
	FM 6 POST	78.116	4.401	-1.1838	0.0118
	FM 6 PRE	177.46
EGR2 (ENST00000242480)	FM1 POST	1.88935	0.215364	-2.215	0.0009
	FM1 PRE	8.77279
	FM2 POST	1.49169	0.293718	-1.767	0.0013
	FM2 PRE	5.07864
	FM3 POST	343.774	0.452166	-1.1145	0.0118
	FM3 PRE	760.282
	FM4 POST	1.21138	0.174293	-2.5204	0.0031
	FM4 PRE	6.95025
	FM 5 POST	10.0181	0.368907	1.883	0.0008
	FM5 PRE	2.71561
	FM 6 POST	3.43179	2.576	-1.9564	0.0002
	FM 6 PRE	13.3185
SIK1 (ENST00000270162)	FM1 POST	189.209	0.5058022	-0.983	0.0269
	FM1 PRE	374.077
	FM2 POST	0.421374	0.441367	-1179	0.0238
	FM2 PRE	0.954701
	FM3 POST	0.182239	0.428025	-1224	0.0452
	FM3 PRE	0.425767
	FM4 POST	0.668091	0.03226	-1.632	0.0062
	FM4 PRE	20.708
	FM 5 POST	0.13545	0.104638	-3.256	0.003
	FM5 PRE	1.29446
	FM 6 POST	0.48983	0.310309	-1.688	0.004
	FM 6 PRE	1.57852
EREG (ENST00000244869)	FM1 POST	0.400388	0.00908	-3.460	0.007
	FM1 PRE	44.061
	FM2 POST	0.384121	0.907924	-0.1393	0.8892
	FM2 PRE	0.423076
	FM3 POST	0.0622665	0.261271	-1.9363	1
	FM3 PRE	0.238321
	FM4 POST	0.252223	0.491290	-1.0253	0.6417
	FM4 PRE	0.513389
	FM 5 POST	0.830307	0.130235	-2.9408	0.0002
	FM5 PRE	6.37545
	FM 6 POST	0.976202	0.347526	-1.525	0.02305
	FM 6 PRE	2.809
