# Supplementary material for: Manual Therapy Improves Fibromyalgia Symptoms by Downregulating SIK1
Source: Int J Mol Sci. 2024 Sep 1;25(17):9523. doi: 10.3390/ijms25179523 (PMC11394909; doi:10.3390/ijms25179523)
Supplement: Supplementary file 1 [file ijms-25-09523-s001.zip › Supplementary Table S7.xlsx]

## Sheet: RT-qPCR primers
Supplementary Table S6. Primer sets used in RT-qPCR validation of genes differentially expressed with MT. Primer names show species (Hs: Homo sapiens), oficial Gene name (Genbank)- Transcript nucleotide position of major isoform.
Primer name	Sequence	Length (nts)	Amplicon size (bp)	Tm (ºC)
UPREGULATED
HsCD3E-568_F	TAGAAAGGCCAAGGCCAAGC	20	120	60.61
HsCD3E-687_R	CCTTTCCGGATGGGCTCATAG	21		60.27
HsCX3CR1-17_F	ACCAGGCCGTGGACTTAAAC	20	233	60.25
HsCX3CR1-233_R	ACACAGTCCCAAAGACCACG	20		60.18
DOWNREGULATED
HsEGR2-286_F	CTGACACTCCAGGTAGCGAG	20	233	59.55
HsEGR2-518_R	TGATCATGCCATCTCCGGC	19		59.93
HsEREG-715_R	ATCACAGTCGTCGGTTCCAC	20	161	60.04
HsEREG-555_F	AGGCACACTGTTATCCCTGC	20		60.04
HsSIK1-1172_F	AAGGAGTATCGGAATGCCCAG	21	222	59.58
HsSIK1-1393_R	GAAGAACAAGGGCCACTGC	19		59.09
HsHBEGF-908_F	ACTTGTGCTCAAGGAATCGGC	21	112	61.22
HsHBEGF-1019_R	TGGGGACGAAGGAGTCTTTG	20		59.31
House keeping
HsGAPDH-87_F	TGAAGGTCGGAGTCAACGGAT	21	181	61.16
HsGAPDH-267_R	TTCTCAGCCTTGACGGTGCCA	21		64.31
F: Forward
R: Reverse
